# Supplementary material for: Virulence, Antimicrobial Susceptibility, Molecular and Epidemiological Characteristics of a New Serotype of Vibrio parahaemolyticus From Diarrhea Patients
Source: Front Microbiol. 2020 Aug 21;11:2025. doi: 10.3389/fmicb.2020.02025 (PMC7475705; doi:10.3389/fmicb.2020.02025)
Supplement: Supplementary file 1 [file Table_1.XLSX]

## Sheet: Zhejiang
Strains*	Year	Area	O	K
1338	2009	Zhejiang	3	6
1349	2009	Zhejiang	3	6
1350	2009	Zhejiang	3	6
1351	2009	Zhejiang	3	6
1352	2009	Zhejiang	3	6
1353	2009	Zhejiang	3	6
1721	2009	Zhejiang	3	6
1722	2009	Zhejiang	3	6
1723	2009	Zhejiang	3	6
1724	2009	Zhejiang	3	6
1725	2009	Zhejiang	3	6
1727	2009	Zhejiang	3	6
1728	2009	Zhejiang	3	6
1729	2009	Zhejiang	3	6
1730	2009	Zhejiang	4	8
1731	2009	Zhejiang	8	21
1732	2009	Zhejiang	3	6
1733	2009	Zhejiang	3	6
1734	2009	Zhejiang	1	36
1735	2009	Zhejiang	3	6
1736	2009	Zhejiang	3	6
1334	2010	Zhejiang	4	48
1335	2010	Zhejiang	4	18
1336	2010	Zhejiang	1	36
1337	2010	Zhejiang	4	68
1339	2010	Zhejiang	3	17
1340	2010	Zhejiang	3	6
1341	2010	Zhejiang	4	68
1342	2010	Zhejiang	3	6
1343	2010	Zhejiang	3	6
1344	2010	Zhejiang	4	1
1345	2010	Zhejiang	3	6
1346	2010	Zhejiang	4	9
1347	2010	Zhejiang	3	6
1348	2010	Zhejiang	4	68
1354	2010	Zhejiang	3	6
1355	2010	Zhejiang	3	6
1356	2010	Zhejiang	3	6
1357	2010	Zhejiang	4	68
1358	2010	Zhejiang	4	68
1359	2010	Zhejiang	4	68
1360	2010	Zhejiang	4	68
1361	2010	Zhejiang	3	6
1362	2010	Zhejiang	4	68
1363	2010	Zhejiang	3	6
1364	2010	Zhejiang	3	6
1365	2010	Zhejiang	4	68
1366	2010	Zhejiang	3	6
1367	2010	Zhejiang	1	36
1368	2010	Zhejiang	3	6
1369	2010	Zhejiang	3	6
1370	2010	Zhejiang	3	6
1371	2010	Zhejiang	3	6
1372	2010	Zhejiang	3	6
1373	2010	Zhejiang	3	6
1374	2010	Zhejiang	3	6
1375	2010	Zhejiang	4	68
1376	2010	Zhejiang	3	6
1377	2010	Zhejiang	3	6
1378	2010	Zhejiang	3	6
1379	2010	Zhejiang	3	6
1380	2010	Zhejiang	3	6
1381	2010	Zhejiang	3	6
1382	2010	Zhejiang	3	6
1383	2010	Zhejiang	3	6
1384	2010	Zhejiang	3	6
1385	2010	Zhejiang	3	6
1386	2010	Zhejiang	3	6
1387	2010	Zhejiang	4	68
1388	2010	Zhejiang	3	6
1389	2010	Zhejiang	3	68
1390	2010	Zhejiang	4	68
1391	2010	Zhejiang	3	6
1392	2010	Zhejiang	1	36
1393	2010	Zhejiang	4	9
1394	2010	Zhejiang	3	6
1395	2010	Zhejiang	1	36
1396	2010	Zhejiang	3	6
1397	2010	Zhejiang	3	6
1398	2010	Zhejiang	3	6
1399	2010	Zhejiang	3	6
1400	2010	Zhejiang	3	6
1401	2010	Zhejiang	3	6
1403	2010	Zhejiang	3	6
1404	2010	Zhejiang	3	6
1405	2010	Zhejiang	4	8
1406	2010	Zhejiang	3	6
1407	2010	Zhejiang	3	6
1408	2010	Zhejiang	4	8
1409	2010	Zhejiang	3	6
1411	2010	Zhejiang	4	8
1412	2010	Zhejiang	1	KUT
1413	2010	Zhejiang	3	KUT
1414	2010	Zhejiang	1	KUT
1415	2010	Zhejiang	4	68
1416	2010	Zhejiang	3	6
1417	2010	Zhejiang	3	6
1418	2010	Zhejiang	3	6
1419	2010	Zhejiang	3	68
1420	2010	Zhejiang	3	6
1421	2010	Zhejiang	3	29
1422	2010	Zhejiang	3	6
1423	2010	Zhejiang	4	68
1424	2010	Zhejiang	5	17
1426	2010	Zhejiang	3	6
1427	2010	Zhejiang	3	6
1428	2010	Zhejiang	3	6
1429	2010	Zhejiang	4	8
1430	2010	Zhejiang	4	8
1431	2010	Zhejiang	3	6
1432	2010	Zhejiang	3	6
1433	2010	Zhejiang	4	68
1434	2010	Zhejiang	3	6
1435	2010	Zhejiang	3	6
1436	2010	Zhejiang	1	56
1437	2010	Zhejiang	3	29
1438	2010	Zhejiang	3	6
1439	2010	Zhejiang	3	6
1440	2010	Zhejiang	4	8
1441	2010	Zhejiang	3	6
1442	2010	Zhejiang	3	6
1443	2010	Zhejiang	4	68
1444	2010	Zhejiang	3	6
1445	2010	Zhejiang	4	68
1446	2010	Zhejiang	1	36
1447	2010	Zhejiang	3	6
1448	2010	Zhejiang	4	8
1449	2010	Zhejiang	4	8
1450	2010	Zhejiang	3	6
1451	2010	Zhejiang	4	8
1452	2010	Zhejiang	3	6
1454	2010	Zhejiang	3	6
1455	2010	Zhejiang	1	56
1456	2010	Zhejiang	3	6
1457	2010	Zhejiang	3	6
1458	2010	Zhejiang	3	6
1459	2010	Zhejiang	3	6
1460	2010	Zhejiang	3	6
1461	2010	Zhejiang	3	6
1462	2010	Zhejiang	3	6
1464	2010	Zhejiang	3	6
1465	2010	Zhejiang	3	6
1466	2010	Zhejiang	3	6
1467	2010	Zhejiang	3	6
1468	2010	Zhejiang	3	6
1469	2010	Zhejiang	4	68
1470	2010	Zhejiang	4	68
1471	2010	Zhejiang	4	8
1472	2010	Zhejiang	4	8
1473	2010	Zhejiang	3	6
1475	2010	Zhejiang	4	68
1476	2010	Zhejiang	3	6
1477	2010	Zhejiang	3	6
1478	2010	Zhejiang	4	8
1480	2010	Zhejiang	3	6
1481	2010	Zhejiang	3	6
1482	2010	Zhejiang	3	6
1484	2010	Zhejiang	3	6
1485	2010	Zhejiang	3	6
1486	2010	Zhejiang	3	6
1487	2010	Zhejiang	3	6
1488	2010	Zhejiang	3	6
1489	2010	Zhejiang	3	6
1490	2010	Zhejiang	3	6
1491	2010	Zhejiang	3	6
1492	2010	Zhejiang	3	6
1493	2010	Zhejiang	1	56
1494	2010	Zhejiang	4	68
1495	2010	Zhejiang	4	9
1496	2010	Zhejiang	3	6
1497	2010	Zhejiang	1	6
1498	2010	Zhejiang	1	36
1499	2010	Zhejiang	3	6
1500	2010	Zhejiang	3	6
1501	2010	Zhejiang	3	6
1502	2010	Zhejiang	3	6
1503	2010	Zhejiang	3	6
1504	2010	Zhejiang	3	6
1505	2010	Zhejiang	4	8
1506	2010	Zhejiang	3	6
1507	2010	Zhejiang	3	6
1508	2010	Zhejiang	4	8
1553	2010	Zhejiang	3	6
1554	2010	Zhejiang	3	6
1555	2010	Zhejiang	3	6
1556	2010	Zhejiang	4	8
1557	2010	Zhejiang	3	6
1558	2010	Zhejiang	4	8
1559	2010	Zhejiang	3	29
1560	2010	Zhejiang	1	36
1561	2010	Zhejiang	3	6
1562	2010	Zhejiang	3	6
1563	2010	Zhejiang	3	6
1564	2010	Zhejiang	3	6
1565	2010	Zhejiang	3	6
1566	2010	Zhejiang	3	6
1567	2010	Zhejiang	3	6
1568	2010	Zhejiang	3	6
1569	2010	Zhejiang	3	6
1570	2010	Zhejiang	4	8
1571	2010	Zhejiang	3	6
1572	2010	Zhejiang	3	6
1573	2010	Zhejiang	4	8
1574	2010	Zhejiang	1	KUT
1575	2010	Zhejiang	4	8
1576	2010	Zhejiang	1	KUT
1577	2010	Zhejiang	3	6
1578	2010	Zhejiang	3	6
1579	2010	Zhejiang	3	6
1580	2010	Zhejiang	3	6
1581	2010	Zhejiang	3	6
1582	2010	Zhejiang	3	6
1583	2010	Zhejiang	3	6
1584	2010	Zhejiang	3	6
1585	2010	Zhejiang	2	3
1586	2010	Zhejiang	3	6
1587	2010	Zhejiang	3	6
1588	2010	Zhejiang	1	KUT
1589	2010	Zhejiang	3	6
1590	2010	Zhejiang	3	6
1591	2010	Zhejiang	3	6
1592	2010	Zhejiang	1	56
1593	2010	Zhejiang	3	6
1594	2010	Zhejiang	3	6
1595	2010	Zhejiang	3	8
1596	2010	Zhejiang	3	6
1597	2010	Zhejiang	4	8
1598	2010	Zhejiang	3	6
1599	2010	Zhejiang	3	6
1601	2010	Zhejiang	3	6
1602	2010	Zhejiang	3	6
1603	2010	Zhejiang	3	6
1604	2010	Zhejiang	3	6
1605	2010	Zhejiang	1	36
1607	2010	Zhejiang	3	6
1608	2010	Zhejiang	3	6
1609	2010	Zhejiang	3	6
1610	2010	Zhejiang	1	56
1612	2010	Zhejiang	3	6
1614	2010	Zhejiang	3	6
1615	2010	Zhejiang	3	6
1616	2010	Zhejiang	4	68
1617	2010	Zhejiang	3	6
1618	2010	Zhejiang	3	6
1619	2010	Zhejiang	3	6
1620	2010	Zhejiang	3	6
1621	2010	Zhejiang	3	6
1622	2010	Zhejiang	3	6
1623	2010	Zhejiang	3	6
1624	2010	Zhejiang	3	6
1625	2010	Zhejiang	3	6
1626	2010	Zhejiang	3	6
1627	2010	Zhejiang	3	6
1628	2010	Zhejiang	3	6
1630	2010	Zhejiang	3	6
1631	2010	Zhejiang	4	8
1632	2010	Zhejiang	3	6
1633	2010	Zhejiang	3	6
1634	2010	Zhejiang	3	6
1635	2010	Zhejiang	3	6
1636	2010	Zhejiang	1	36
1637	2010	Zhejiang	3	6
1638	2010	Zhejiang	3	6
1639	2010	Zhejiang	3	6
1640	2010	Zhejiang	4	8
1642	2010	Zhejiang	4	68
1643	2010	Zhejiang	3	6
1647	2010	Zhejiang	1	36
1648	2010	Zhejiang	3	6
1649	2010	Zhejiang	3	6
1650	2010	Zhejiang	4	8
1651	2010	Zhejiang	3	6
1652	2010	Zhejiang	4	8
1653	2010	Zhejiang	3	6
1654	2010	Zhejiang	4	8
1655	2010	Zhejiang	4	8
1656	2010	Zhejiang	3	6
1657	2010	Zhejiang	1	36
1658	2010	Zhejiang	3	6
1659	2010	Zhejiang	3	6
1661	2010	Zhejiang	3	6
1662	2010	Zhejiang	3	6
1663	2010	Zhejiang	3	6
1664	2010	Zhejiang	3	6
1665	2010	Zhejiang	3	6
1666	2010	Zhejiang	3	6
1667	2010	Zhejiang	3	6
1668	2010	Zhejiang	1	36
1669	2010	Zhejiang	3	6
1670	2010	Zhejiang	3	6
1671	2010	Zhejiang	3	6
1672	2010	Zhejiang	4	68
1673	2010	Zhejiang	4	68
1674	2010	Zhejiang	4	8
1675	2010	Zhejiang	3	6
1676	2010	Zhejiang	1	36
1677	2010	Zhejiang	3	6
1678	2010	Zhejiang	4	8
1679	2010	Zhejiang	3	6
1680	2010	Zhejiang	1	36
1681	2010	Zhejiang	4	8
1682	2010	Zhejiang	3	6
1683	2010	Zhejiang	3	6
1684	2010	Zhejiang	1	56
1685	2010	Zhejiang	3	6
1690	2010	Zhejiang	1	36
1695	2010	Zhejiang	1	36
1696	2010	Zhejiang	3	6
1697	2010	Zhejiang	3	6
1700	2010	Zhejiang	3	29
1701	2010	Zhejiang	4	68
1702	2010	Zhejiang	3	6
1703	2010	Zhejiang	3	6
1704	2010	Zhejiang	3	6
1710	2010	Zhejiang	3	6
1711	2010	Zhejiang	4	8
1715	2010	Zhejiang	3	6
1716	2010	Zhejiang	4	68
1717	2010	Zhejiang	3	6
1719	2010	Zhejiang	3	6
1737	2010	Zhejiang	4	68
1738	2010	Zhejiang	1	56
1739	2010	Zhejiang	4	8
1795	2010	Zhejiang	4	8
1796	2010	Zhejiang	3	6
1799	2010	Zhejiang	3	6
1800	2010	Zhejiang	3	29
1804	2010	Zhejiang	4	68
1806	2010	Zhejiang	3	6
1808	2010	Zhejiang	4	68
1811	2010	Zhejiang	4	68
1812	2010	Zhejiang	4	68
1890	2010	Zhejiang	4	9
2030	2010	Zhejiang	3	6
2031	2010	Zhejiang	3	6
2032	2010	Zhejiang	3	6
2033	2010	Zhejiang	3	6
2035	2010	Zhejiang	4	68
2036	2010	Zhejiang	OUT	22
2037	2010	Zhejiang	1	36
2038	2010	Zhejiang	1	36
2039	2010	Zhejiang	4	68
2088	2010	Zhejiang	3	6
1303	2011	Zhejiang	3	6
1304	2011	Zhejiang	3	6
1305	2011	Zhejiang	3	6
1306	2011	Zhejiang	3	6
1307	2011	Zhejiang	3	6
1308	2011	Zhejiang	3	6
1309	2011	Zhejiang	3	6
1310	2011	Zhejiang	3	6
1311	2011	Zhejiang	3	6
1312	2011	Zhejiang	3	6
1313	2011	Zhejiang	3	6
1314	2011	Zhejiang	3	6
1315	2011	Zhejiang	3	6
1318	2011	Zhejiang	4	34
1322	2011	Zhejiang	4	4
1323	2011	Zhejiang	4	4
1324	2011	Zhejiang	2	KUT
1325	2011	Zhejiang	3	30
1326	2011	Zhejiang	3	6
1327	2011	Zhejiang	4	8
1328	2011	Zhejiang	8	41
1329	2011	Zhejiang	3	41
1330	2011	Zhejiang	3	KUT
1331	2011	Zhejiang	4	8
1333	2011	Zhejiang	4	KUT
1611	2011	Zhejiang	4	6
1740	2011	Zhejiang	3	6
1741	2011	Zhejiang	3	6
1742	2011	Zhejiang	3	6
1743	2011	Zhejiang	3	6
1744	2011	Zhejiang	3	6
1745	2011	Zhejiang	3	6
1746	2011	Zhejiang	3	6
1747	2011	Zhejiang	3	6
1748	2011	Zhejiang	3	6
1749	2011	Zhejiang	3	6
1750	2011	Zhejiang	1	36
1751	2011	Zhejiang	3	6
1752	2011	Zhejiang	3	6
1753	2011	Zhejiang	3	6
1754	2011	Zhejiang	3	29
1755	2011	Zhejiang	8	21
1756	2011	Zhejiang	3	6
1757	2011	Zhejiang	3	6
1758	2011	Zhejiang	3	6
1759	2011	Zhejiang	1	36
1760	2011	Zhejiang	3	6
1761	2011	Zhejiang	3	29
1762	2011	Zhejiang	1	36
1763	2011	Zhejiang	8	21
1764	2011	Zhejiang	4	6
1765	2011	Zhejiang	3	6
1766	2011	Zhejiang	3	6
1767	2011	Zhejiang	3	6
1768	2011	Zhejiang	3	6
1769	2011	Zhejiang	3	6
1770	2011	Zhejiang	3	6
1771	2011	Zhejiang	3	6
1772	2011	Zhejiang	4	9
1773	2011	Zhejiang	3	6
1774	2011	Zhejiang	4	68
1	2012	Zhejiang	3	6
2	2012	Zhejiang	1	KUT
3	2012	Zhejiang	3	6
4	2012	Zhejiang	3	6
5	2012	Zhejiang	3	6
6	2012	Zhejiang	3	6
7	2012	Zhejiang	3	6
8	2012	Zhejiang	3	6
9	2012	Zhejiang	3	6
10	2012	Zhejiang	1	41
11	2012	Zhejiang	4	9
12	2012	Zhejiang	3	6
13	2012	Zhejiang	4	60
14	2012	Zhejiang	3	6
15	2012	Zhejiang	3	6
1316	2012	Zhejiang	3	6
1317	2012	Zhejiang	3	6
1319	2012	Zhejiang	3	6
1320	2012	Zhejiang	3	6
1321	2012	Zhejiang	3	6
1332	2012	Zhejiang	4	8
1698	2012	Zhejiang	4	6
1699	2012	Zhejiang	4	8
1774	2012	Zhejiang	4	8
1775	2012	Zhejiang	3	29
1776	2012	Zhejiang	3	6
1777	2012	Zhejiang	3	6
1778	2012	Zhejiang	1	KUT
1779	2012	Zhejiang	4	68
1780	2012	Zhejiang	3	6
1781	2012	Zhejiang	3	6
1782	2012	Zhejiang	3	6
1783	2012	Zhejiang	1	36
1784	2012	Zhejiang	3	6
1785	2012	Zhejiang	2	3
1786	2012	Zhejiang	1	KUT
1787	2012	Zhejiang	3	6
1788	2012	Zhejiang	3	6
1789	2012	Zhejiang	1	KUT
2037	2012	Zhejiang	4	6
2038	2012	Zhejiang	4	6
2065	2012	Zhejiang	4	18
2070	2012	Zhejiang	4	6
2073	2012	Zhejiang	2	3
2082	2012	Zhejiang	3	6
2087	2012	Zhejiang	3	6
2087	2012	Zhejiang	3	29
16	2013	Zhejiang	3	6
17	2013	Zhejiang	4	68
18	2013	Zhejiang	3	6
19	2013	Zhejiang	3	6
20	2013	Zhejiang	3	6
21	2013	Zhejiang	3	21
22	2013	Zhejiang	3	6
23	2013	Zhejiang	3	6
24	2013	Zhejiang	1	63
25	2013	Zhejiang	3	6
26	2013	Zhejiang	3	6
27	2013	Zhejiang	1	56
28	2013	Zhejiang	4	9
29	2013	Zhejiang	3	6
30	2013	Zhejiang	4	8
31	2013	Zhejiang	3	6
32	2013	Zhejiang	4	60
33	2013	Zhejiang	4	8
34	2013	Zhejiang	4	8
35	2013	Zhejiang	2	3
36	2013	Zhejiang	3	29
37	2013	Zhejiang	1	36
38	2013	Zhejiang	3	6
39	2013	Zhejiang	3	6
40	2013	Zhejiang	3	6
41	2013	Zhejiang	3	6
42	2013	Zhejiang	4	KUT
43	2013	Zhejiang	3	6
44	2013	Zhejiang	3	6
45	2013	Zhejiang	4	KUT
46	2013	Zhejiang	3	6
47	2013	Zhejiang	3	6
48	2013	Zhejiang	3	6
49	2013	Zhejiang	4	8
50	2013	Zhejiang	3	6
51	2013	Zhejiang	3	6
52	2013	Zhejiang	3	6
121	2013	Zhejiang	4	KUT
122	2013	Zhejiang	3	6
123	2013	Zhejiang	4	KUT
124	2013	Zhejiang	3	KUT
125	2013	Zhejiang	1	KUT
126	2013	Zhejiang	1	KUT
127	2013	Zhejiang	1	KUT
128	2013	Zhejiang	3	KUT
129	2013	Zhejiang	1	KUT
130	2013	Zhejiang	3	6
131	2013	Zhejiang	3	6
132	2013	Zhejiang	3	6
133	2013	Zhejiang	3	6
134	2013	Zhejiang	1	9
135	2013	Zhejiang	10	60
136	2013	Zhejiang	4	KUT
137	2013	Zhejiang	4	KUT
138	2013	Zhejiang	3	6
139	2013	Zhejiang	4	KUT
140	2013	Zhejiang	4	13
141	2013	Zhejiang	4	8
142	2013	Zhejiang	3	6
143	2013	Zhejiang	4	KUT
144	2013	Zhejiang	4	KUT
145	2013	Zhejiang	3	6
146	2013	Zhejiang	1	36
147	2013	Zhejiang	4	KUT
148	2013	Zhejiang	OUT	59
149	2013	Zhejiang	11	KUT
150	2013	Zhejiang	5	17
151	2013	Zhejiang	10	60
152	2013	Zhejiang	1	KUT
153	2013	Zhejiang	3	6
154	2013	Zhejiang	4	8
155	2013	Zhejiang	4	KUT
156	2013	Zhejiang	4	KUT
157	2013	Zhejiang	4	KUT
158	2013	Zhejiang	10	60
159	2013	Zhejiang	4	KUT
160	2013	Zhejiang	4	KUT
161	2013	Zhejiang	4	KUT
162	2013	Zhejiang	1	KUT
163	2013	Zhejiang	4	KUT
164	2013	Zhejiang	3	6
270	2013	Zhejiang	1	KUT
271	2013	Zhejiang	4	KUT
272	2013	Zhejiang	4	KUT
273	2013	Zhejiang	3	KUT
274	2013	Zhejiang	4	KUT
275	2013	Zhejiang	4	KUT
276	2013	Zhejiang	4	KUT
277	2013	Zhejiang	4	KUT
278	2013	Zhejiang	4	9
279	2013	Zhejiang	4	KUT
280	2013	Zhejiang	4	KUT
281	2013	Zhejiang	4	KUT
282	2013	Zhejiang	3	6
283	2013	Zhejiang	4	KUT
284	2013	Zhejiang	4	KUT
285	2013	Zhejiang	4	KUT
286	2013	Zhejiang	4	KUT
287	2013	Zhejiang	4	KUT
288	2013	Zhejiang	4	KUT
289	2013	Zhejiang	4	KUT
290	2013	Zhejiang	4	KUT
291	2013	Zhejiang	4	KUT
292	2013	Zhejiang	4	KUT
293	2013	Zhejiang	4	KUT
294	2013	Zhejiang	4	KUT
295	2013	Zhejiang	4	8
296	2013	Zhejiang	4	KUT
297	2013	Zhejiang	11	KUT
298	2013	Zhejiang	3	6
299	2013	Zhejiang	3	6
300	2013	Zhejiang	4	KUT
301	2013	Zhejiang	5	KUT
302	2013	Zhejiang	4	KUT
303	2013	Zhejiang	5	KUT
304	2013	Zhejiang	3	6
305	2013	Zhejiang	4	KUT
306	2013	Zhejiang	3	6
307	2013	Zhejiang	4	KUT
308	2013	Zhejiang	4	13
309	2013	Zhejiang	4	KUT
310	2013	Zhejiang	3	6
311	2013	Zhejiang	3	6
312	2013	Zhejiang	3	29
313	2013	Zhejiang	3	6
314	2013	Zhejiang	4	KUT
315	2013	Zhejiang	4	KUT
316	2013	Zhejiang	4	KUT
317	2013	Zhejiang	4	KUT
318	2013	Zhejiang	4	KUT
319	2013	Zhejiang	4	KUT
320	2013	Zhejiang	8	KUT
321	2013	Zhejiang	3	29
322	2013	Zhejiang	3	6
323	2013	Zhejiang	4	KUT
324	2013	Zhejiang	4	KUT
325	2013	Zhejiang	4	13
326	2013	Zhejiang	4	13
327	2013	Zhejiang	4	13
328	2013	Zhejiang	3	6
329	2013	Zhejiang	4	KUT
330	2013	Zhejiang	4	KUT
331	2013	Zhejiang	4	KUT
332	2013	Zhejiang	4	KUT
333	2013	Zhejiang	4	KUT
334	2013	Zhejiang	4	KUT
335	2013	Zhejiang	4	KUT
336	2013	Zhejiang	3	6
337	2013	Zhejiang	3	57
338	2013	Zhejiang	4	8
339	2013	Zhejiang	4	KUT
340	2013	Zhejiang	4	KUT
341	2013	Zhejiang	4	KUT
342	2013	Zhejiang	4	KUT
343	2013	Zhejiang	4	KUT
344	2013	Zhejiang	4	KUT
345	2013	Zhejiang	4	KUT
346	2013	Zhejiang	4	8
347	2013	Zhejiang	3	6
348	2013	Zhejiang	1	36
349	2013	Zhejiang	4	KUT
350	2013	Zhejiang	1	36
351	2013	Zhejiang	4	KUT
352	2013	Zhejiang	4	KUT
361	2013	Zhejiang	10	60
362	2013	Zhejiang	4	KUT
363	2013	Zhejiang	4	KUT
364	2013	Zhejiang	4	KUT
365	2013	Zhejiang	4	KUT
366	2013	Zhejiang	3	6
367	2013	Zhejiang	4	KUT
368	2013	Zhejiang	4	KUT
369	2013	Zhejiang	2	3
370	2013	Zhejiang	3	57
371	2013	Zhejiang	4	KUT
372	2013	Zhejiang	3	29
373	2013	Zhejiang	4	KUT
374	2013	Zhejiang	3	6
375	2013	Zhejiang	8	41
376	2013	Zhejiang	4	KUT
377	2013	Zhejiang	8	41
378	2013	Zhejiang	4	4
379	2013	Zhejiang	4	KUT
380	2013	Zhejiang	3	6
381	2013	Zhejiang	4	KUT
382	2013	Zhejiang	4	KUT
383	2013	Zhejiang	4	KUT
384	2013	Zhejiang	4	KUT
385	2013	Zhejiang	4	KUT
386	2013	Zhejiang	3	6
387	2013	Zhejiang	4	KUT
388	2013	Zhejiang	4	8
389	2013	Zhejiang	4	8
390	2013	Zhejiang	10	60
391	2013	Zhejiang	4	KUT
392	2013	Zhejiang	4	KUT
393	2013	Zhejiang	4	8
394	2013	Zhejiang	4	KUT
395	2013	Zhejiang	4	KUT
396	2013	Zhejiang	3	6
53	2014	Zhejiang	3	46
54	2014	Zhejiang	3	6
55	2014	Zhejiang	3	6
56	2014	Zhejiang	4	8
57	2014	Zhejiang	3	6
58	2014	Zhejiang	3	59
59	2014	Zhejiang	3	6
60	2014	Zhejiang	3	6
61	2014	Zhejiang	3	6
62	2014	Zhejiang	3	6
63	2014	Zhejiang	3	6
64	2014	Zhejiang	4	60
65	2014	Zhejiang	3	6
66	2014	Zhejiang	3	6
67	2014	Zhejiang	3	6
68	2014	Zhejiang	3	6
69	2014	Zhejiang	3	6
70	2014	Zhejiang	5	KUT
71	2014	Zhejiang	3	6
72	2014	Zhejiang	3	6
73	2014	Zhejiang	3	6
74	2014	Zhejiang	3	29
75	2014	Zhejiang	3	6
76	2014	Zhejiang	3	6
77	2014	Zhejiang	5	50
401	2014	Zhejiang	5	17
402	2014	Zhejiang	3	6
403	2014	Zhejiang	11	KUT
404	2014	Zhejiang	3	6
405	2014	Zhejiang	3	6
406	2014	Zhejiang	3	6
407	2014	Zhejiang	3	6
408	2014	Zhejiang	3	6
409	2014	Zhejiang	3	6
410	2014	Zhejiang	4	KUT
411	2014	Zhejiang	10	KUT
412	2014	Zhejiang	3	53
413	2014	Zhejiang	3	6
414	2014	Zhejiang	1	36
415	2014	Zhejiang	3	29
416	2014	Zhejiang	3	29
417	2014	Zhejiang	3	6
418	2014	Zhejiang	4	KUT
419	2014	Zhejiang	3	6
420	2014	Zhejiang	10	60
421	2014	Zhejiang	8	41
422	2014	Zhejiang	3	6
423	2014	Zhejiang	3	6
424	2014	Zhejiang	4	KUT
425	2014	Zhejiang	4	KUT
426	2014	Zhejiang	3	29
427	2014	Zhejiang	4	KUT
428	2014	Zhejiang	4	KUT
429	2014	Zhejiang	4	KUT
430	2014	Zhejiang	3	6
431	2014	Zhejiang	3	6
432	2014	Zhejiang	4	KUT
433	2014	Zhejiang	3	6
434	2014	Zhejiang	3	6
435	2014	Zhejiang	3	6
436	2014	Zhejiang	10	60
437	2014	Zhejiang	4	KUT
438	2014	Zhejiang	3	6
439	2014	Zhejiang	3	6
440	2014	Zhejiang	3	6
441	2014	Zhejiang	3	6
442	2014	Zhejiang	3	6
443	2014	Zhejiang	3	6
444	2014	Zhejiang	3	6
445	2014	Zhejiang	3	6
446	2014	Zhejiang	3	6
447	2014	Zhejiang	3	6
448	2014	Zhejiang	3	6
449	2014	Zhejiang	3	6
450	2014	Zhejiang	3	6
451	2014	Zhejiang	3	6
452	2014	Zhejiang	3	6
453	2014	Zhejiang	3	6
454	2014	Zhejiang	4	KUT
455	2014	Zhejiang	3	6
456	2014	Zhejiang	4	KUT
457	2014	Zhejiang	3	6
458	2014	Zhejiang	11	KUT
459	2014	Zhejiang	3	6
460	2014	Zhejiang	4	KUT
461	2014	Zhejiang	4	KUT
462	2014	Zhejiang	3	6
463	2014	Zhejiang	3	6
464	2014	Zhejiang	3	6
465	2014	Zhejiang	4	KUT
466	2014	Zhejiang	3	6
467	2014	Zhejiang	1	KUT
468	2014	Zhejiang	3	6
469	2014	Zhejiang	10	60
470	2014	Zhejiang	3	6
471	2014	Zhejiang	4	KUT
472	2014	Zhejiang	3	6
473	2014	Zhejiang	4	9
474	2014	Zhejiang	3	6
475	2014	Zhejiang	3	6
476	2014	Zhejiang	3	6
477	2014	Zhejiang	3	6
478	2014	Zhejiang	3	6
479	2014	Zhejiang	3	6
480	2014	Zhejiang	4	KUT
481	2014	Zhejiang	3	6
482	2014	Zhejiang	3	57
483	2014	Zhejiang	4	KUT
484	2014	Zhejiang	3	6
485	2014	Zhejiang	4	KUT
486	2014	Zhejiang	3	6
487	2014	Zhejiang	4	KUT
488	2014	Zhejiang	3	6
489	2014	Zhejiang	4	KUT
490	2014	Zhejiang	4	KUT
491	2014	Zhejiang	3	53
492	2014	Zhejiang	5	KUT
506	2014	Zhejiang	3	6
507	2014	Zhejiang	4	4
508	2014	Zhejiang	4	KUT
509	2014	Zhejiang	3	6
510	2014	Zhejiang	3	6
511	2014	Zhejiang	4	KUT
512	2014	Zhejiang	4	KUT
513	2014	Zhejiang	3	6
514	2014	Zhejiang	4	KUT
515	2014	Zhejiang	4	KUT
516	2014	Zhejiang	4	KUT
517	2014	Zhejiang	4	9
518	2014	Zhejiang	3	6
519	2014	Zhejiang	3	6
520	2014	Zhejiang	3	6
521	2014	Zhejiang	3	6
522	2014	Zhejiang	3	6
523	2014	Zhejiang	3	6
524	2014	Zhejiang	3	6
525	2014	Zhejiang	3	6
526	2014	Zhejiang	3	6
527	2014	Zhejiang	3	6
528	2014	Zhejiang	3	6
529	2014	Zhejiang	3	6
530	2014	Zhejiang	3	6
531	2014	Zhejiang	3	6
532	2014	Zhejiang	4	KUT
533	2014	Zhejiang	4	KUT
534	2014	Zhejiang	3	6
535	2014	Zhejiang	3	6
536	2014	Zhejiang	3	6
537	2014	Zhejiang	3	6
538	2014	Zhejiang	4	KUT
539	2014	Zhejiang	4	8
540	2014	Zhejiang	3	6
541	2014	Zhejiang	4	KUT
542	2014	Zhejiang	4	KUT
543	2014	Zhejiang	4	13
544	2014	Zhejiang	4	68
545	2014	Zhejiang	4	KUT
546	2014	Zhejiang	10	8
547	2014	Zhejiang	3	6
548	2014	Zhejiang	4	KUT
549	2014	Zhejiang	4	48
550	2014	Zhejiang	10	60
551	2014	Zhejiang	4	KUT
552	2014	Zhejiang	3	6
553	2014	Zhejiang	3	6
554	2014	Zhejiang	3	6
555	2014	Zhejiang	4	KUT
556	2014	Zhejiang	3	6
557	2014	Zhejiang	4	KUT
558	2014	Zhejiang	4	KUT
559	2014	Zhejiang	4	KUT
560	2014	Zhejiang	3	6
561	2014	Zhejiang	3	6
562	2014	Zhejiang	3	6
563	2014	Zhejiang	4	42
564	2014	Zhejiang	3	6
565	2014	Zhejiang	4	KUT
566	2014	Zhejiang	4	KUT
567	2014	Zhejiang	4	8
568	2014	Zhejiang	4	KUT
569	2014	Zhejiang	4	8
570	2014	Zhejiang	4	KUT
571	2014	Zhejiang	3	6
572	2014	Zhejiang	OUT	KUT
573	2014	Zhejiang	4	KUT
574	2014	Zhejiang	3	6
575	2014	Zhejiang	4	KUT
576	2014	Zhejiang	4	KUT
577	2014	Zhejiang	4	KUT
578	2014	Zhejiang	4	KUT
579	2014	Zhejiang	4	KUT
580	2014	Zhejiang	3	57
581	2014	Zhejiang	4	KUT
582	2014	Zhejiang	4	KUT
583	2014	Zhejiang	10	60
584	2014	Zhejiang	4	KUT
585	2014	Zhejiang	4	KUT
586	2014	Zhejiang	6	KUT
587	2014	Zhejiang	3	6
588	2014	Zhejiang	4	KUT
674	2014	Zhejiang	3	6
675	2014	Zhejiang	4	KUT
690	2014	Zhejiang	4	KUT
691	2014	Zhejiang	4	KUT
78	2015	Zhejiang	4	25
79	2015	Zhejiang	3	6
80	2015	Zhejiang	4	KUT
81	2015	Zhejiang	3	6
82	2015	Zhejiang	4	48
83	2015	Zhejiang	3	6
84	2015	Zhejiang	3	6
85	2015	Zhejiang	3	6
86	2015	Zhejiang	3	6
87	2015	Zhejiang	3	6
88	2015	Zhejiang	1	36
89	2015	Zhejiang	2	3
90	2015	Zhejiang	4	8
91	2015	Zhejiang	3	6
92	2015	Zhejiang	3	6
93	2015	Zhejiang	4	8
94	2015	Zhejiang	3	6
95	2015	Zhejiang	3	6
96	2015	Zhejiang	3	6
97	2015	Zhejiang	3	6
98	2015	Zhejiang	3	6
99	2015	Zhejiang	3	6
100	2015	Zhejiang	1	KUT
101	2015	Zhejiang	3	6
102	2015	Zhejiang	3	6
103	2015	Zhejiang	4	KUT
104	2015	Zhejiang	4	8
105	2015	Zhejiang	3	6
106	2015	Zhejiang	3	68
107	2015	Zhejiang	3	6
108	2015	Zhejiang	3	6
109	2015	Zhejiang	5	60
110	2015	Zhejiang	1	17
111	2015	Zhejiang	3	6
112	2015	Zhejiang	3	6
113	2015	Zhejiang	3	6
114	2015	Zhejiang	3	6
115	2015	Zhejiang	4	KUT
116	2015	Zhejiang	3	6
117	2015	Zhejiang	3	6
118	2015	Zhejiang	3	6
119	2015	Zhejiang	3	6
120	2015	Zhejiang	3	6
591	2015	Zhejiang	3	6
592	2015	Zhejiang	3	6
593	2015	Zhejiang	3	6
594	2015	Zhejiang	3	6
595	2015	Zhejiang	4	KUT
596	2015	Zhejiang	3	6
597	2015	Zhejiang	3	6
598	2015	Zhejiang	4	KUT
599	2015	Zhejiang	3	6
600	2015	Zhejiang	3	6
601	2015	Zhejiang	3	6
602	2015	Zhejiang	5	6
603	2015	Zhejiang	3	6
604	2015	Zhejiang	4	KUT
605	2015	Zhejiang	3	6
606	2015	Zhejiang	3	6
607	2015	Zhejiang	3	6
608	2015	Zhejiang	3	6
609	2015	Zhejiang	3	6
610	2015	Zhejiang	3	6
611	2015	Zhejiang	10	60
612	2015	Zhejiang	3	6
613	2015	Zhejiang	3	6
614	2015	Zhejiang	3	6
615	2015	Zhejiang	4	KUT
616	2015	Zhejiang	11	KUT
617	2015	Zhejiang	3	6
618	2015	Zhejiang	3	6
619	2015	Zhejiang	3	6
620	2015	Zhejiang	3	6
621	2015	Zhejiang	3	6
622	2015	Zhejiang	3	6
623	2015	Zhejiang	3	6
624	2015	Zhejiang	4	6
625	2015	Zhejiang	3	6
626	2015	Zhejiang	4	KUT
627	2015	Zhejiang	4	KUT
628	2015	Zhejiang	3	6
629	2015	Zhejiang	3	6
630	2015	Zhejiang	1	KUT
631	2015	Zhejiang	4	KUT
632	2015	Zhejiang	3	6
633	2015	Zhejiang	3	6
634	2015	Zhejiang	4	KUT
635	2015	Zhejiang	4	KUT
636	2015	Zhejiang	4	KUT
637	2015	Zhejiang	11	KUT
638	2015	Zhejiang	4	KUT
639	2015	Zhejiang	3	6
640	2015	Zhejiang	3	6
641	2015	Zhejiang	4	KUT
642	2015	Zhejiang	3	6
643	2015	Zhejiang	3	6
644	2015	Zhejiang	3	6
645	2015	Zhejiang	3	6
646	2015	Zhejiang	4	KUT
647	2015	Zhejiang	3	6
648	2015	Zhejiang	3	6
649	2015	Zhejiang	4	KUT
650	2015	Zhejiang	3	6
651	2015	Zhejiang	3	6
652	2015	Zhejiang	3	6
653	2015	Zhejiang	10	60
654	2015	Zhejiang	4	KUT
655	2015	Zhejiang	4	8
656	2015	Zhejiang	3	6
657	2015	Zhejiang	4	8
658	2015	Zhejiang	3	6
659	2015	Zhejiang	3	6
660	2015	Zhejiang	3	6
661	2015	Zhejiang	OUT	KUT
662	2015	Zhejiang	3	6
663	2015	Zhejiang	3	6
664	2015	Zhejiang	3	6
665	2015	Zhejiang	4	KUT
666	2015	Zhejiang	3	6
667	2015	Zhejiang	4	KUT
668	2015	Zhejiang	4	KUT
669	2015	Zhejiang	3	6
670	2015	Zhejiang	3	6
671	2015	Zhejiang	3	6
672	2015	Zhejiang	3	6
673	2015	Zhejiang	3	6
676	2015	Zhejiang	3	6
677	2015	Zhejiang	3	6
678	2015	Zhejiang	3	6
679	2015	Zhejiang	4	KUT
680	2015	Zhejiang	4	KUT
681	2015	Zhejiang	3	6
682	2015	Zhejiang	4	8
683	2015	Zhejiang	4	KUT
684	2015	Zhejiang	6	18
758	2015	Zhejiang	3	KUT
1509	2015	Zhejiang	3	6
1510	2015	Zhejiang	3	6
1511	2015	Zhejiang	3	6
1512	2015	Zhejiang	3	6
1513	2015	Zhejiang	3	6
1514	2015	Zhejiang	3	6
1515	2015	Zhejiang	3	6
1516	2015	Zhejiang	3	6
1517	2015	Zhejiang	3	6
1518	2015	Zhejiang	3	6
1519	2015	Zhejiang	3	KUT
1520	2015	Zhejiang	3	6
1521	2015	Zhejiang	3	6
1522	2015	Zhejiang	3	6
1523	2015	Zhejiang	3	6
1524	2015	Zhejiang	3	6
1525	2015	Zhejiang	3	6
1526	2015	Zhejiang	3	6
1527	2015	Zhejiang	3	6
1528	2015	Zhejiang	3	6
1529	2015	Zhejiang	3	6
1530	2015	Zhejiang	3	6
1531	2015	Zhejiang	3	6
1532	2015	Zhejiang	3	6
1533	2015	Zhejiang	3	6
1534	2015	Zhejiang	3	6
1535	2015	Zhejiang	3	6
1536	2015	Zhejiang	3	KUT
1537	2015	Zhejiang	3	6
1538	2015	Zhejiang	3	6
1539	2015	Zhejiang	3	6
1540	2015	Zhejiang	3	6
1541	2015	Zhejiang	3	6
1542	2015	Zhejiang	3	6
1543	2015	Zhejiang	3	6
1544	2015	Zhejiang	3	6
1545	2015	Zhejiang	3	6
1546	2015	Zhejiang	3	6
1547	2015	Zhejiang	3	6
1548	2015	Zhejiang	3	6
1549	2015	Zhejiang	3	6
1550	2015	Zhejiang	4	8
1551	2015	Zhejiang	4	8
1552	2015	Zhejiang	3	29
1790	2015	Zhejiang	3	29
1791	2015	Zhejiang	4	KUT
1792	2015	Zhejiang	4	KUT
1793	2015	Zhejiang	4	KUT
1794	2015	Zhejiang	4	34
1801	2015	Zhejiang	4	34
1813	2015	Zhejiang	4	KUT
1814	2015	Zhejiang	4	KUT
1815	2015	Zhejiang	1	KUT
1816	2015	Zhejiang	1	KUT
1817	2015	Zhejiang	1	KUT
1818	2015	Zhejiang	1	KUT
1886	2015	Zhejiang	1	KUT
1887	2015	Zhejiang	1	KUT
1888	2015	Zhejiang	1	KUT
1889	2015	Zhejiang	1	KUT
1893	2015	Zhejiang	10	KUT
1894	2015	Zhejiang	10	KUT
1895	2015	Zhejiang	OUT	KUT
1896	2015	Zhejiang	OUT	KUT
165	2016	Zhejiang	3	6
166	2016	Zhejiang	4	KUT
167	2016	Zhejiang	3	6
168	2016	Zhejiang	4	KUT
169	2016	Zhejiang	4	KUT
170	2016	Zhejiang	3	6
171	2016	Zhejiang	3	6
172	2016	Zhejiang	3	6
173	2016	Zhejiang	3	6
174	2016	Zhejiang	4	KUT
175	2016	Zhejiang	3	6
176	2016	Zhejiang	3	6
177	2016	Zhejiang	1	KUT
178	2016	Zhejiang	1	KUT
179	2016	Zhejiang	3	6
180	2016	Zhejiang	3	6
181	2016	Zhejiang	3	6
182	2016	Zhejiang	3	6
183	2016	Zhejiang	3	6
184	2016	Zhejiang	3	6
185	2016	Zhejiang	3	6
186	2016	Zhejiang	3	6
187	2016	Zhejiang	3	6
188	2016	Zhejiang	3	6
189	2016	Zhejiang	4	KUT
190	2016	Zhejiang	3	6
191	2016	Zhejiang	4	KUT
192	2016	Zhejiang	1	56
193	2016	Zhejiang	OUT	6
194	2016	Zhejiang	4	KUT
195	2016	Zhejiang	4	KUT
196	2016	Zhejiang	3	6
197	2016	Zhejiang	3	6
198	2016	Zhejiang	3	6
199	2016	Zhejiang	1	56
200	2016	Zhejiang	4	KUT
201	2016	Zhejiang	3	6
202	2016	Zhejiang	11	KUT
203	2016	Zhejiang	3	6
204	2016	Zhejiang	1	56
205	2016	Zhejiang	3	6
206	2016	Zhejiang	3	6
207	2016	Zhejiang	OUT	6
208	2016	Zhejiang	3	6
209	2016	Zhejiang	3	6
210	2016	Zhejiang	10	60
211	2016	Zhejiang	3	6
212	2016	Zhejiang	3	6
213	2016	Zhejiang	10	60
214	2016	Zhejiang	10	60
215	2016	Zhejiang	3	6
216	2016	Zhejiang	3	6
217	2016	Zhejiang	10	60
218	2016	Zhejiang	3	6
219	2016	Zhejiang	3	6
220	2016	Zhejiang	4	8
221	2016	Zhejiang	3	6
222	2016	Zhejiang	3	6
223	2016	Zhejiang	3	6
224	2016	Zhejiang	3	6
225	2016	Zhejiang	10	KUT
226	2016	Zhejiang	4	68
227	2016	Zhejiang	4	KUT
228	2016	Zhejiang	3	6
229	2016	Zhejiang	4	KUT
230	2016	Zhejiang	10	60
231	2016	Zhejiang	4	KUT
232	2016	Zhejiang	3	6
233	2016	Zhejiang	3	6
234	2016	Zhejiang	3	6
235	2016	Zhejiang	4	KUT
236	2016	Zhejiang	3	6
237	2016	Zhejiang	3	6
238	2016	Zhejiang	4	KUT
239	2016	Zhejiang	3	6
240	2016	Zhejiang	10	60
241	2016	Zhejiang	3	6
242	2016	Zhejiang	3	6
243	2016	Zhejiang	3	6
244	2016	Zhejiang	3	6
245	2016	Zhejiang	3	6
246	2016	Zhejiang	4	8
247	2016	Zhejiang	3	6
248	2016	Zhejiang	3	6
249	2016	Zhejiang	3	6
250	2016	Zhejiang	3	6
251	2016	Zhejiang	3	6
252	2016	Zhejiang	10	60
253	2016	Zhejiang	3	6
254	2016	Zhejiang	4	KUT
255	2016	Zhejiang	3	6
256	2016	Zhejiang	3	6
257	2016	Zhejiang	3	6
258	2016	Zhejiang	3	6
259	2016	Zhejiang	4	KUT
260	2016	Zhejiang	3	6
261	2016	Zhejiang	3	6
262	2016	Zhejiang	4	KUT
263	2016	Zhejiang	OUT	6
264	2016	Zhejiang	3	6
265	2016	Zhejiang	4	KUT
266	2016	Zhejiang	3	6
267	2016	Zhejiang	3	6
268	2016	Zhejiang	4	KUT
269	2016	Zhejiang	1	KUT
353	2016	Zhejiang	3	6
354	2016	Zhejiang	3	6
355	2016	Zhejiang	3	6
356	2016	Zhejiang	3	6
357	2016	Zhejiang	3	6
358	2016	Zhejiang	4	KUT
359	2016	Zhejiang	3	6
360	2016	Zhejiang	3	6
397	2016	Zhejiang	3	6
398	2016	Zhejiang	3	6
399	2016	Zhejiang	4	KUT
400	2016	Zhejiang	3	6
493	2016	Zhejiang	4	KUT
494	2016	Zhejiang	3	6
495	2016	Zhejiang	1	25
496	2016	Zhejiang	3	54
497	2016	Zhejiang	4	8
498	2016	Zhejiang	3	6
499	2016	Zhejiang	4	KUT
500	2016	Zhejiang	4	KUT
501	2016	Zhejiang	4	KUT
502	2016	Zhejiang	1	25
503	2016	Zhejiang	4	8
504	2016	Zhejiang	3	6
505	2016	Zhejiang	3	6
589	2016	Zhejiang	2	3
590	2016	Zhejiang	3	6
685	2016	Zhejiang	4	KUT
686	2016	Zhejiang	3	6
687	2016	Zhejiang	4	KUT
688	2016	Zhejiang	3	6
689	2016	Zhejiang	3	6
692	2016	Zhejiang	3	6
693	2016	Zhejiang	3	6
694	2016	Zhejiang	4	KUT
695	2016	Zhejiang	3	6
696	2016	Zhejiang	3	6
697	2016	Zhejiang	4	KUT
698	2016	Zhejiang	3	6
699	2016	Zhejiang	3	6
700	2016	Zhejiang	3	6
701	2016	Zhejiang	4	KUT
702	2016	Zhejiang	4	KUT
703	2016	Zhejiang	3	6
704	2016	Zhejiang	3	6
705	2016	Zhejiang	3	6
706	2016	Zhejiang	4	KUT
707	2016	Zhejiang	3	6
708	2016	Zhejiang	3	6
709	2016	Zhejiang	1	KUT
710	2016	Zhejiang	4	KUT
711	2016	Zhejiang	4	KUT
712	2016	Zhejiang	3	6
713	2016	Zhejiang	4	KUT
714	2016	Zhejiang	4	KUT
715	2016	Zhejiang	3	6
716	2016	Zhejiang	3	6
717	2016	Zhejiang	3	6
718	2016	Zhejiang	3	6
719	2016	Zhejiang	4	KUT
720	2016	Zhejiang	3	6
721	2016	Zhejiang	3	6
722	2016	Zhejiang	3	6
723	2016	Zhejiang	3	6
724	2016	Zhejiang	1	KUT
725	2016	Zhejiang	3	KUT
726	2016	Zhejiang	3	KUT
727	2016	Zhejiang	10	60
728	2016	Zhejiang	5	KUT
729	2016	Zhejiang	2	3
730	2016	Zhejiang	3	6
731	2016	Zhejiang	4	KUT
732	2016	Zhejiang	4	KUT
733	2016	Zhejiang	4	KUT
734	2016	Zhejiang	4	KUT
735	2016	Zhejiang	3	6
736	2016	Zhejiang	3	6
737	2016	Zhejiang	4	KUT
738	2016	Zhejiang	4	KUT
739	2016	Zhejiang	4	KUT
740	2016	Zhejiang	4	KUT
741	2016	Zhejiang	3	6
742	2016	Zhejiang	3	6
743	2016	Zhejiang	4	KUT
744	2016	Zhejiang	4	KUT
745	2016	Zhejiang	3	6
746	2016	Zhejiang	4	KUT
747	2016	Zhejiang	5	KUT
748	2016	Zhejiang	4	KUT
749	2016	Zhejiang	4	KUT
750	2016	Zhejiang	4	KUT
751	2016	Zhejiang	3	6
752	2016	Zhejiang	10	KUT
753	2016	Zhejiang	4	KUT
754	2016	Zhejiang	4	KUT
755	2016	Zhejiang	4	KUT
756	2016	Zhejiang	10	KUT
757	2016	Zhejiang	4	KUT
759	2016	Zhejiang	4	KUT
760	2016	Zhejiang	4	KUT
761	2016	Zhejiang	4	KUT
762	2016	Zhejiang	3	6
763	2016	Zhejiang	OUT	KUT
764	2016	Zhejiang	3	6
765	2016	Zhejiang	4	KUT
766	2016	Zhejiang	1	KUT
767	2016	Zhejiang	3	6
768	2016	Zhejiang	3	6
769	2016	Zhejiang	3	6
770	2016	Zhejiang	3	6
771	2016	Zhejiang	3	6
772	2016	Zhejiang	3	6
773	2016	Zhejiang	3	6
774	2016	Zhejiang	3	6
775	2016	Zhejiang	10	60
776	2016	Zhejiang	3	6
777	2016	Zhejiang	3	6
778	2016	Zhejiang	3	6
779	2016	Zhejiang	3	6
780	2016	Zhejiang	3	6
781	2016	Zhejiang	3	6
782	2016	Zhejiang	OUT	KUT
783	2016	Zhejiang	3	6
784	2016	Zhejiang	3	6
785	2016	Zhejiang	3	6
786	2016	Zhejiang	3	6
787	2016	Zhejiang	3	6
788	2016	Zhejiang	3	6
789	2016	Zhejiang	3	6
790	2016	Zhejiang	3	6
791	2016	Zhejiang	3	6
792	2016	Zhejiang	4	55
793	2016	Zhejiang	3	6
794	2016	Zhejiang	3	6
795	2016	Zhejiang	3	6
796	2016	Zhejiang	3	6
797	2016	Zhejiang	6	18
798	2016	Zhejiang	OUT	KUT
799	2016	Zhejiang	3	KUT
800	2016	Zhejiang	3	6
801	2016	Zhejiang	3	6
802	2016	Zhejiang	1	36
803	2016	Zhejiang	4	KUT
804	2016	Zhejiang	3	6
805	2016	Zhejiang	3	6
806	2016	Zhejiang	3	6
807	2016	Zhejiang	3	6
808	2016	Zhejiang	3	KUT
809	2016	Zhejiang	4	KUT
810	2016	Zhejiang	4	KUT
811	2016	Zhejiang	10	60
812	2016	Zhejiang	3	6
813	2016	Zhejiang	4	KUT
814	2016	Zhejiang	3	6
815	2016	Zhejiang	3	6
816	2016	Zhejiang	3	6
817	2016	Zhejiang	4	KUT
818	2016	Zhejiang	1	25
819	2016	Zhejiang	4	KUT
820	2016	Zhejiang	4	KUT
821	2016	Zhejiang	4	KUT
822	2016	Zhejiang	3	6
823	2016	Zhejiang	4	KUT
824	2016	Zhejiang	3	6
825	2016	Zhejiang	4	KUT
826	2016	Zhejiang	4	KUT
827	2016	Zhejiang	4	KUT
828	2016	Zhejiang	4	KUT
829	2016	Zhejiang	4	KUT
830	2016	Zhejiang	4	KUT
831	2016	Zhejiang	4	KUT
832	2016	Zhejiang	3	6
833	2016	Zhejiang	4	KUT
834	2016	Zhejiang	4	KUT
835	2016	Zhejiang	4	KUT
836	2016	Zhejiang	4	KUT
837	2016	Zhejiang	4	KUT
838	2016	Zhejiang	OUT	KUT
839	2016	Zhejiang	4	KUT
840	2016	Zhejiang	4	KUT
841	2016	Zhejiang	1	36
842	2016	Zhejiang	3	6
843	2016	Zhejiang	4	KUT
844	2016	Zhejiang	3	6
845	2016	Zhejiang	4	KUT
846	2016	Zhejiang	3	6
847	2016	Zhejiang	3	6
848	2016	Zhejiang	4	KUT
849	2016	Zhejiang	4	KUT
850	2016	Zhejiang	4	8
851	2017	Zhejiang	3	6
852	2017	Zhejiang	3	KUT
853	2017	Zhejiang	3	6
854	2017	Zhejiang	4	8
855	2017	Zhejiang	4	53
856	2017	Zhejiang	4	KUT
857	2017	Zhejiang	3	5
858	2017	Zhejiang	1	KUT
859	2017	Zhejiang	4	KUT
860	2017	Zhejiang	OUT	KUT
861	2017	Zhejiang	4	KUT
862	2017	Zhejiang	3	6
863	2017	Zhejiang	4	KUT
864	2017	Zhejiang	4	KUT
865	2017	Zhejiang	4	6
866	2017	Zhejiang	3	6
867	2017	Zhejiang	3	6
868	2017	Zhejiang	4	KUT
869	2017	Zhejiang	3	6
870	2017	Zhejiang	3	6
871	2017	Zhejiang	3	6
872	2017	Zhejiang	4	KUT
873	2017	Zhejiang	10	8
874	2017	Zhejiang	4	KUT
875	2017	Zhejiang	4	KUT
876	2017	Zhejiang	3	KUT
877	2017	Zhejiang	3	6
878	2017	Zhejiang	3	6
879	2017	Zhejiang	4	KUT
880	2017	Zhejiang	3	6
881	2017	Zhejiang	3	6
882	2017	Zhejiang	3	6
883	2017	Zhejiang	3	6
884	2017	Zhejiang	3	6
885	2017	Zhejiang	4	KUT
886	2017	Zhejiang	3	6
887	2017	Zhejiang	3	6
888	2017	Zhejiang	4	KUT
889	2017	Zhejiang	4	KUT
890	2017	Zhejiang	3	6
891	2017	Zhejiang	4	KUT
894	2017	Zhejiang	4	KUT
895	2017	Zhejiang	4	KUT
896	2017	Zhejiang	3	6
897	2017	Zhejiang	3	6
898	2017	Zhejiang	3	6
899	2017	Zhejiang	4	KUT
900	2017	Zhejiang	3	6
901	2017	Zhejiang	3	6
902	2017	Zhejiang	4	6
903	2017	Zhejiang	3	6
904	2017	Zhejiang	3	6
905	2017	Zhejiang	3	6
906	2017	Zhejiang	3	6
907	2017	Zhejiang	4	KUT
908	2017	Zhejiang	3	6
909	2017	Zhejiang	3	6
910	2017	Zhejiang	3	6
911	2017	Zhejiang	3	6
912	2017	Zhejiang	3	6
913	2017	Zhejiang	3	6
914	2017	Zhejiang	3	6
915	2017	Zhejiang	5	17
916	2017	Zhejiang	3	6
917	2017	Zhejiang	3	6
918	2017	Zhejiang	10	KUT
919	2017	Zhejiang	3	6
920	2017	Zhejiang	3	6
921	2017	Zhejiang	3	6
922	2017	Zhejiang	5	KUT
923	2017	Zhejiang	3	6
924	2017	Zhejiang	3	6
925	2017	Zhejiang	3	6
926	2017	Zhejiang	3	6
927	2017	Zhejiang	4	KUT
931	2017	Zhejiang	3	6
932	2017	Zhejiang	3	6
1285	2017	Zhejiang	3	6
1288	2017	Zhejiang	OUT	6
1289	2017	Zhejiang	4	KUT
1290	2017	Zhejiang	3	6
1402	2017	Zhejiang	3	6
1949	2017	Zhejiang	11	22
2025	2017	Zhejiang	4	KUT
2026	2017	Zhejiang	10	60
2027	2017	Zhejiang	4	KUT
2057	2017	Zhejiang	3	6
2058	2017	Zhejiang	3	6
2059	2017	Zhejiang	4	KUT
2061	2017	Zhejiang	3	6
2062	2017	Zhejiang	4	8
2063	2017	Zhejiang	3	6
2064	2017	Zhejiang	4	KUT
2066	2017	Zhejiang	4	KUT
2067	2017	Zhejiang	4	KUT
2069	2017	Zhejiang	3	6
2071	2017	Zhejiang	3	6
2072	2017	Zhejiang	4	KUT
2074	2017	Zhejiang	10	60
2076	2017	Zhejiang	3	6
2077	2017	Zhejiang	4	8
2078	2017	Zhejiang	3	6
2079	2017	Zhejiang	3	6
2080	2017	Zhejiang	3	6
2081	2017	Zhejiang	3	6
2083	2017	Zhejiang	3	6
2084	2017	Zhejiang	3	6
2085	2017	Zhejiang	3	6
2089	2017	Zhejiang	3	6
2090	2017	Zhejiang	3	6
2091	2017	Zhejiang	3	6
2092	2017	Zhejiang	3	6
2093	2017	Zhejiang	3	6
2094	2017	Zhejiang	4	KUT
2095	2017	Zhejiang	4	8
2096	2017	Zhejiang	4	KUT
2097	2017	Zhejiang	8	41
2098	2017	Zhejiang	8	KUT
2099	2017	Zhejiang	3	6
2100	2017	Zhejiang	3	6
2101	2017	Zhejiang	4	KUT
2102	2017	Zhejiang	4	KUT
2103	2017	Zhejiang	4	KUT
2104	2017	Zhejiang	1	4
2105	2017	Zhejiang	3	6
2106	2017	Zhejiang	3	6
2107	2017	Zhejiang	3	6
2108	2017	Zhejiang	4	KUT
2109	2017	Zhejiang	3	6
2110	2017	Zhejiang	4	KUT
2111	2017	Zhejiang	3	6
2112	2017	Zhejiang	4	KUT
2113	2017	Zhejiang	3	6
2114	2017	Zhejiang	4	6
2115	2017	Zhejiang	1	8
2116	2017	Zhejiang	4	KUT
2117	2017	Zhejiang	4	8
2118	2017	Zhejiang	3	6
2119	2017	Zhejiang	3	6
2120	2017	Zhejiang	3	6
2121	2017	Zhejiang	3	6
2122	2017	Zhejiang	4	KUT
2123	2017	Zhejiang	4	KUT
2124	2017	Zhejiang	4	KUT
2125	2017	Zhejiang	4	KUT
2126	2017	Zhejiang	4	KUT
2127	2017	Zhejiang	4	8
2128	2017	Zhejiang	3	6
2129	2017	Zhejiang	3	6
2130	2017	Zhejiang	4	10
2131	2017	Zhejiang	1	4
2132	2017	Zhejiang	3	6
2343	2017	Zhejiang	4	4
2344	2017	Zhejiang	3	6
2345	2017	Zhejiang	10	60
2346	2017	Zhejiang	4	KUT
2347	2017	Zhejiang	3	KUT
2348	2017	Zhejiang	3	1
2349	2017	Zhejiang	3	6
2350	2017	Zhejiang	3	KUT
2351	2017	Zhejiang	3	6
2352	2017	Zhejiang	4	KUT
2353	2017	Zhejiang	3	KUT
2354	2017	Zhejiang	4	KUT
2355	2017	Zhejiang	2	3
2356	2017	Zhejiang	3	6
2357	2017	Zhejiang	3	6
2358	2017	Zhejiang	4	KUT
2359	2017	Zhejiang	3	6
2360	2017	Zhejiang	3	6
2361	2017	Zhejiang	3	6
2362	2017	Zhejiang	4	KUT
2363	2017	Zhejiang	4	KUT
2364	2017	Zhejiang	4	KUT
2365	2017	Zhejiang	4	KUT
2366	2017	Zhejiang	4	KUT
2367	2017	Zhejiang	4	KUT
2368	2017	Zhejiang	3	48
2441	2017	Zhejiang	3	6
2443	2017	Zhejiang	3	KUT
2444	2017	Zhejiang	3	6
2445	2017	Zhejiang	3	6
2446	2017	Zhejiang	3	6
2447	2017	Zhejiang	3	6
2448	2017	Zhejiang	2	28
2449	2017	Zhejiang	3	6
2450	2017	Zhejiang	3	6
2451	2017	Zhejiang	3	6
2452	2017	Zhejiang	3	6
2453	2017	Zhejiang	3	6
2454	2017	Zhejiang	3	KUT
2455	2017	Zhejiang	3	6
2456	2017	Zhejiang	3	KUT
2457	2017	Zhejiang	3	6
2458	2017	Zhejiang	OUT	KUT
2459	2017	Zhejiang	3	6
2460	2017	Zhejiang	3	KUT
2461	2017	Zhejiang	3	6
2462	2017	Zhejiang	3	6
2463	2017	Zhejiang	3	6
2464	2017	Zhejiang	3	KUT
2465	2017	Zhejiang	3	KUT
2466	2017	Zhejiang	4	6
2467	2017	Zhejiang	3	6
2468	2017	Zhejiang	3	KUT
2469	2017	Zhejiang	3	KUT
2470	2017	Zhejiang	4	8
2471	2017	Zhejiang	3	6
2472	2017	Zhejiang	3	6
2473	2017	Zhejiang	3	KUT
2474	2017	Zhejiang	3	KUT
2475	2017	Zhejiang	3	KUT
2476	2017	Zhejiang	3	6
2477	2017	Zhejiang	OUT	KUT
2478	2017	Zhejiang	10	60
2479	2017	Zhejiang	3	6
2480	2017	Zhejiang	4	KUT
2481	2017	Zhejiang	2	28
2482	2017	Zhejiang	1	KUT
2483	2017	Zhejiang	3	6
2484	2017	Zhejiang	3	KUT
2485	2017	Zhejiang	3	KUT
2486	2017	Zhejiang	3	KUT
2487	2017	Zhejiang	3	6
2488	2017	Zhejiang	1	KUT
2489	2017	Zhejiang	3	6
2490	2017	Zhejiang	3	KUT
2491	2017	Zhejiang	4	KUT
2492	2017	Zhejiang	3	6
2493	2017	Zhejiang	3	6
2494	2017	Zhejiang	10	60
2495	2017	Zhejiang	4	KUT
2496	2017	Zhejiang	3	KUT
2497	2017	Zhejiang	4	KUT
2498	2017	Zhejiang	3	6
2499	2017	Zhejiang	OUT	KUT
2500	2017	Zhejiang	3	6
2501	2017	Zhejiang	3	6
2502	2017	Zhejiang	4	KUT
2503	2017	Zhejiang	10	60
2504	2017	Zhejiang	3	6
2505	2017	Zhejiang	4	KUT
2506	2017	Zhejiang	4	KUT
2507	2017	Zhejiang	4	KUT
2508	2017	Zhejiang	4	KUT
2509	2017	Zhejiang	4	3
2510	2017	Zhejiang	4	KUT
2511	2017	Zhejiang	4	KUT
2512	2017	Zhejiang	4	KUT
2513	2017	Zhejiang	4	KUT
2514	2017	Zhejiang	4	KUT
2515	2017	Zhejiang	4	KUT
2516	2017	Zhejiang	4	KUT
2517	2017	Zhejiang	3	6
2518	2017	Zhejiang	4	KUT
2519	2017	Zhejiang	4	KUT
2520	2017	Zhejiang	4	KUT
2521	2017	Zhejiang	3	6
2522	2017	Zhejiang	4	KUT
2523	2017	Zhejiang	4	KUT
2524	2017	Zhejiang	4	KUT
2525	2017	Zhejiang	4	KUT
2526	2017	Zhejiang	4	KUT
2527	2017	Zhejiang	4	KUT
2528	2017	Zhejiang	4	4
2529	2017	Zhejiang	4	KUT
2530	2017	Zhejiang	4	KUT
2531	2017	Zhejiang	4	KUT
2532	2017	Zhejiang	4	KUT
2533	2017	Zhejiang	4	KUT
2534	2017	Zhejiang	4	KUT
2535	2017	Zhejiang	4	KUT
2536	2017	Zhejiang	OUT	KUT
2537	2017	Zhejiang	4	KUT
2538	2017	Zhejiang	4	KUT
2539	2017	Zhejiang	4	KUT
2540	2017	Zhejiang	4	KUT
2541	2017	Zhejiang	4	KUT
2542	2017	Zhejiang	4	KUT
2543	2017	Zhejiang	4	KUT
2544	2017	Zhejiang	4	KUT
2545	2017	Zhejiang	4	KUT
2546	2017	Zhejiang	3	6
2547	2017	Zhejiang	4	KUT
2548	2017	Zhejiang	3	6
2549	2017	Zhejiang	4	KUT
2550	2017	Zhejiang	4	KUT
2551	2017	Zhejiang	4	KUT
2552	2017	Zhejiang	4	KUT
2553	2017	Zhejiang	4	KUT
2554	2017	Zhejiang	4	KUT
2555	2017	Zhejiang	4	KUT
2556	2017	Zhejiang	3	6
2557	2017	Zhejiang	4	KUT
2558	2017	Zhejiang	4	KUT
2559	2017	Zhejiang	4	KUT
2560	2017	Zhejiang	4	KUT
2561	2017	Zhejiang	4	KUT
2562	2017	Zhejiang	2	28
2563	2017	Zhejiang	5	KUT
2564	2017	Zhejiang	3	6
2565	2017	Zhejiang	3	6
2566	2017	Zhejiang	3	6
2567	2017	Zhejiang	4	KUT
2568	2017	Zhejiang	4	KUT
2569	2017	Zhejiang	4	KUT
2570	2017	Zhejiang	4	KUT
2571	2017	Zhejiang	4	KUT
2572	2017	Zhejiang	4	KUT
2573	2017	Zhejiang	4	KUT
2574	2017	Zhejiang	4	KUT
2575	2017	Zhejiang	4	KUT
2576	2017	Zhejiang	3	6
2577	2017	Zhejiang	4	KUT
2578	2017	Zhejiang	4	KUT
2579	2017	Zhejiang	4	KUT
2580	2017	Zhejiang	4	KUT
2581	2017	Zhejiang	4	KUT
2582	2017	Zhejiang	4	KUT
2583	2017	Zhejiang	4	KUT
2584	2017	Zhejiang	4	KUT
2585	2017	Zhejiang	4	KUT
2586	2017	Zhejiang	1	KUT
2587	2017	Zhejiang	4	KUT
2588	2017	Zhejiang	3	6
2589	2017	Zhejiang	4	33
2590	2017	Zhejiang	3	6
2591	2017	Zhejiang	4	KUT
2592	2017	Zhejiang	4	KUT
2593	2017	Zhejiang	3	6
2594	2017	Zhejiang	4	KUT
2595	2017	Zhejiang	3	6
2596	2017	Zhejiang	4	6
2597	2017	Zhejiang	3	KUT
2598	2017	Zhejiang	OUT	KUT
2599	2017	Zhejiang	4	KUT
2600	2017	Zhejiang	3	6
2601	2017	Zhejiang	3	6
2602	2017	Zhejiang	4	KUT
2603	2017	Zhejiang	4	KUT
2604	2017	Zhejiang	3	6
2605	2017	Zhejiang	3	6
2606	2017	Zhejiang	4	KUT
2607	2017	Zhejiang	4	KUT
2608	2017	Zhejiang	4	KUT
2609	2017	Zhejiang	3	6
2610	2017	Zhejiang	4	KUT
2611	2017	Zhejiang	4	KUT
2612	2017	Zhejiang	4	53
2613	2017	Zhejiang	3	6
2614	2017	Zhejiang	4	KUT
2615	2017	Zhejiang	4	KUT
2616	2017	Zhejiang	3	6
2617	2017	Zhejiang	4	KUT
2618	2017	Zhejiang	4	KUT
2619	2017	Zhejiang	4	KUT
2620	2017	Zhejiang	4	KUT
2621	2017	Zhejiang	4	KUT
2622	2017	Zhejiang	4	KUT
2623	2017	Zhejiang	4	KUT
2624	2017	Zhejiang	4	KUT
2625	2017	Zhejiang	3	6
2626	2017	Zhejiang	OUT	38
2627	2017	Zhejiang	3	6
2628	2017	Zhejiang	4	KUT
2629	2017	Zhejiang	3	6
2630	2017	Zhejiang	4	KUT
2631	2017	Zhejiang	4	KUT
2632	2017	Zhejiang	4	KUT
2633	2017	Zhejiang	4	KUT
2634	2017	Zhejiang	4	KUT
2635	2017	Zhejiang	4	KUT
2636	2017	Zhejiang	4	KUT
2637	2017	Zhejiang	4	KUT
2638	2017	Zhejiang	3	6
2639	2017	Zhejiang	4	KUT
2640	2017	Zhejiang	4	8
2641	2017	Zhejiang	3	6
2642	2017	Zhejiang	10	8
2643	2017	Zhejiang	3	6
2644	2017	Zhejiang	3	6
2645	2017	Zhejiang	4	8
2646	2017	Zhejiang	3	6
2647	2017	Zhejiang	4	KUT
2648	2017	Zhejiang	3	6
2649	2017	Zhejiang	3	6
2650	2017	Zhejiang	3	6
2652	2017	Zhejiang	3	6
2653	2017	Zhejiang	3	6
2654	2017	Zhejiang	1	5
2655	2017	Zhejiang	3	6
2656	2017	Zhejiang	3	6
2657	2017	Zhejiang	3	6
2658	2017	Zhejiang	3	6
2659	2017	Zhejiang	3	6
2660	2017	Zhejiang	4	6
2661	2017	Zhejiang	3	6
2662	2017	Zhejiang	3	6
2664	2017	Zhejiang	3	6
2665	2017	Zhejiang	3	6
2666	2017	Zhejiang	4	8
2667	2017	Zhejiang	3	6
2668	2017	Zhejiang	3	6
2669	2017	Zhejiang	3	6
2670	2017	Zhejiang	4	8
2671	2017	Zhejiang	4	8
2673	2017	Zhejiang	4	KUT
2674	2017	Zhejiang	4	8
2675	2017	Zhejiang	3	6
2676	2017	Zhejiang	4	KUT
2677	2017	Zhejiang	10	8
2678	2017	Zhejiang	3	6
2679	2017	Zhejiang	4	KUT
2680	2017	Zhejiang	3	6
2681	2017	Zhejiang	4	KUT
2682	2017	Zhejiang	3	19
2683	2017	Zhejiang	3	6
2684	2017	Zhejiang	1	36
2685	2017	Zhejiang	1	1
2686	2017	Zhejiang	3	KUT
2687	2017	Zhejiang	3	6
2688	2017	Zhejiang	4	KUT
2689	2017	Zhejiang	3	6
2690	2017	Zhejiang	3	6
2691	2017	Zhejiang	4	KUT
2692	2017	Zhejiang	4	KUT
2693	2017	Zhejiang	4	KUT
2694	2017	Zhejiang	4	KUT
2695	2017	Zhejiang	4	KUT
2696	2017	Zhejiang	4	8
2697	2017	Zhejiang	4	KUT
2698	2017	Zhejiang	3	6
2699	2017	Zhejiang	3	6
2700	2017	Zhejiang	3	6
2701	2017	Zhejiang	3	6
2702	2017	Zhejiang	3	1
2703	2017	Zhejiang	3	6
2704	2017	Zhejiang	4	KUT
3048	2017	Zhejiang	4	KUT
3049	2017	Zhejiang	3	6
3050	2017	Zhejiang	3	57
3051	2017	Zhejiang	3	6
3052	2017	Zhejiang	3	6
3053	2017	Zhejiang	3	6
3054	2017	Zhejiang	4	KUT
3055	2017	Zhejiang	3	6
3056	2017	Zhejiang	4	KUT
3057	2017	Zhejiang	3	6
3058	2017	Zhejiang	3	6
3059	2017	Zhejiang	3	21
3060	2017	Zhejiang	4	KUT
3061	2017	Zhejiang	4	8
3062	2017	Zhejiang	4	KUT
3063	2017	Zhejiang	10	60
3101	2017	Zhejiang	3	33
3102	2017	Zhejiang	4	KUT
3103	2017	Zhejiang	4	KUT
3104	2017	Zhejiang	4	KUT
3105	2017	Zhejiang	3	57
3106	2017	Zhejiang	4	KUT
3107	2017	Zhejiang	4	KUT
3108	2017	Zhejiang	4	KUT
3109	2017	Zhejiang	4	KUT
3110	2017	Zhejiang	4	KUT
3111	2017	Zhejiang	4	KUT
3112	2017	Zhejiang	4	KUT
3113	2017	Zhejiang	4	4
3114	2017	Zhejiang	4	KUT
3115	2017	Zhejiang	4	KUT
3116	2017	Zhejiang	4	60
3117	2017	Zhejiang	4	KUT
3118	2017	Zhejiang	4	KUT
3119	2017	Zhejiang	4	KUT
3120	2017	Zhejiang	4	8
3121	2017	Zhejiang	4	11
3122	2017	Zhejiang	10	60
3123	2017	Zhejiang	3	6
3124	2017	Zhejiang	3	6
3125	2017	Zhejiang	4	13
3126	2017	Zhejiang	10	60
3127	2017	Zhejiang	3	6
3128	2017	Zhejiang	3	21
3129	2017	Zhejiang	3	6
3130	2017	Zhejiang	3	6
3131	2017	Zhejiang	1	17
3132	2017	Zhejiang	4	6
3133	2017	Zhejiang	1	9
3382	2017	Zhejiang	3	6
3383	2017	Zhejiang	3	6
3384	2017	Zhejiang	4	KUT
3385	2017	Zhejiang	4	KUT
3386	2017	Zhejiang	4	KUT
3387	2017	Zhejiang	4	KUT
3388	2017	Zhejiang	4	KUT
3389	2017	Zhejiang	3	6
3390	2017	Zhejiang	3	6
3391	2017	Zhejiang	OUT	20
3392	2017	Zhejiang	4	KUT
3393	2017	Zhejiang	4	KUT
3394	2017	Zhejiang	4	KUT
3395	2017	Zhejiang	4	KUT
3396	2017	Zhejiang	3	7
3397	2017	Zhejiang	3	6
3398	2017	Zhejiang	10	60
3399	2017	Zhejiang	3	57
3400	2017	Zhejiang	3	6
3401	2017	Zhejiang	OUT	20
3448	2017	Zhejiang	4	8
3449	2017	Zhejiang	OUT	KUT
3450	2017	Zhejiang	OUT	KUT
3451	2017	Zhejiang	4	KUT
3452	2017	Zhejiang	3	KUT
3453	2017	Zhejiang	3	6
3454	2017	Zhejiang	3	6
3455	2017	Zhejiang	3	6
3456	2017	Zhejiang	3	6
3457	2017	Zhejiang	3	6
3458	2017	Zhejiang	3	6
3459	2017	Zhejiang	3	6
3463	2017	Zhejiang	3	6
* This number is the unique identifier for the strain.

## Sheet: O4KUT
Strains*	Year	Area	O	K	O4:KUT-recAin screening PCR	O4:KUT2 screening PCR	Whole genome sequencing results	ST	tlh	tdh	trh	orf8	toxRS/new	1670	1686	1689	1694	T3SS1	1362	1339	1335	1327	T3SS2a	vscC2	vopB2	vopC	vscS2	T3SS2b
42	2013	Zhejiang	4	KUT	-	+	O4:KUT2	332	+	+	-	-	-	+	+	+	+	4	+	+	+	+	4	-	-	-	-	0
103	2015	Zhejiang	4	KUT	-	+	O4:KUT2	332	+	+	-	-	-	+	+	+	+	4	+	+	+	+	4	-	-	-	-	0
168	2016	Zhejiang	4	KUT	-	+	O4:KUT2	332	+	+	-	-	-	+	-	+	+	3	+	+	+	+	4	-	-	-	-	0
2502	2017	Zhejiang	4	KUT	-	+	O4:KUT2	332	+	+	-	-	-	+	+	+	+	4	+	+	+	+	4	-	-	-	-	0
761	2016	Zhejiang	4	KUT	-	+	O4:KUT2	332	1	+	201	-	-	201	201	201	201	4	+	+	+	+	4	200	200	200	200	0
595	2015	Zhejiang	4	KUT	-	+	O4:KUT2	332	1	96	96	96	-	96	97	98	99	4	463	464	465	466	4	95	96	97	98	0
542	2014	Zhejiang	4	KUT	-	+	O4:KUT2	332	1	43	43	43	-	43	44	45	46	4	410	411	412	413	4	42	43	44	45	0
365	2013	Zhejiang	4	KUT	-	+	O4:KUT2	332	1	1	1	1	1	1	1	1	1	4	233	234	235	236	4	1	1	1	1	0
2571	2017	Zhejiang	4	KUT	-	+	O4:KUT2-recAin-1**	1844	+	+	-	-	-	+	+	+	+	4	+	+	+	+	4	-	-	-	-	0
856	2017	Zhejiang	4	KUT	-	+	O4:KUT2-recAin-3**	332	+	+	-	-	-	+	+	+	+	4	+	+	+	+	4	-	-	-	-	0
45	2013	Zhejiang	4	KUT	-	+	not tested	332	+	+	-	-	-	+	+	+	+	4	+	+	+	+	4	-	-	-	-	0
80	2015	Zhejiang	4	KUT	-	+	not tested	332	+	+	-	-	-	+	+	+	+	4	+	+	+	+	4	-	-	-	-	0
588	2014	Zhejiang	4	KUT	-	+	not tested	332	1	89	89	89	-	89	90	91	92	4	456	457	458	459	4	88	89	90	91	0
166	2016	Zhejiang	4	KUT	-	+	not tested	332	1	1	1	-	1	1	1	1	1	4	46	47	48	49	4	1	1	1	1	0
121	2013	Zhejiang	4	KUT	-	+	not tested	332	1	1	1	1	1	1	1	1	1	4	1	2	3	4	4	1	1	1	1	0
136	2013	Zhejiang	4	KUT	-	+	not tested	332	1	1	1	1	1	1	1	1	1	4	16	17	18	19	4	1	1	1	1	0
137	2013	Zhejiang	4	KUT	-	+	not tested	332	1	1	1	1	1	1	1	1	1	4	17	18	19	20	4	1	1	1	1	0
139	2013	Zhejiang	4	KUT	-	+	not tested	332	1	1	1	1	1	1	1	1	1	4	19	20	21	22	4	1	1	1	1	0
143	2013	Zhejiang	4	KUT	-	+	not tested	332	1	1	1	1	1	1	1	1	1	4	23	24	25	26	4	1	1	1	1	0
144	2013	Zhejiang	4	KUT	-	+	not tested	332	1	1	1	1	1	1	1	1	1	4	24	25	26	27	4	1	1	1	1	0
147	2013	Zhejiang	4	KUT	-	+	not tested	332	1	1	1	1	1	1	1	1	1	4	27	28	29	30	4	1	1	1	1	0
155	2013	Zhejiang	4	KUT	-	+	not tested	332	1	1	1	1	1	1	1	1	1	4	35	36	37	38	4	1	1	1	1	0
156	2013	Zhejiang	4	KUT	-	+	not tested	332	1	1	1	1	1	1	1	1	1	3	36	37	38	39	4	1	1	1	1	0
157	2013	Zhejiang	4	KUT	-	+	not tested	332	1	1	1	1	1	1	1	1	1	4	37	38	39	40	4	1	1	1	1	0
159	2013	Zhejiang	4	KUT	-	+	not tested	332	1	1	1	1	1	1	1	1	1	4	39	40	41	42	4	1	1	1	1	0
161	2013	Zhejiang	4	KUT	-	+	not tested	332	1	1	1	1	1	1	1	1	1	4	41	42	43	44	4	1	1	1	1	0
163	2013	Zhejiang	4	KUT	-	+	not tested	332	1	1	1	1	1	1	1	1	1	4	43	44	45	46	4	1	1	1	1	0
169	2016	Zhejiang	4	KUT	-	+	not tested	332	1	1	1	1	1	1	1	1	1	4	47	48	49	50	4	1	1	1	1	0
189	2016	Zhejiang	4	KUT	-	+	not tested	332	1	1	1	1	1	1	1	1	1	4	65	66	67	68	4	1	1	1	1	0
191	2016	Zhejiang	4	KUT	-	+	not tested	332	1	1	1	1	1	1	1	1	1	4	67	68	69	70	4	1	1	1	1	0
194	2016	Zhejiang	4	KUT	-	+	not tested	332	1	1	1	1	1	1	1	1	1	4	70	71	72	73	4	1	1	1	1	0
195	2016	Zhejiang	4	KUT	-	+	not tested	332	1	1	1	1	1	1	1	1	1	4	71	72	73	74	4	1	1	1	1	0
200	2016	Zhejiang	4	KUT	-	+	not tested	332	1	1	1	1	1	1	1	1	1	4	76	77	78	79	4	1	1	1	1	0
280	2013	Zhejiang	4	KUT	-	+	not tested	332	1	1	1	1	1	1	1	1	1	4	150	151	152	153	4	1	1	1	1	0
309	2013	Zhejiang	4	KUT	-	+	not tested	332	1	1	1	1	1	1	1	1	1	4	179	180	181	182	4	1	1	1	1	0
343	2013	Zhejiang	4	KUT	-	+	not tested	not tested	1	1	1	1	1	-	1	1	1	3	-	-	-	214	1	1	1	1	1	0
428	2014	Zhejiang	4	KUT	-	+	not tested	not tested	1	1	1	1	1	1	1	1	1	4	-	297	-	-	1	1	1	1	1	0
665	2015	Zhejiang	4	KUT	-	+	not tested	not tested	1	166	166	-	-	166	167	168	169	4	-	-	535	536	2	165	166	167	168	0
427	2014	Zhejiang	4	KUT	-	+	not tested	not tested	1	1	1	1	1	1	-	1	1	3	-	296	297	-	2	1	1	1	1	0
483	2014	Zhejiang	4	KUT	-	+	not tested	not tested	1	1	1	1	1	1	-	-	1	2	-	352	353	-	2	1	1	1	1	0
174	2016	Zhejiang	4	KUT	-	+	not tested	not tested	+	+	-	-	-	+	-	-	+	2	+	+	+	-	3	-	-	-	-	0
654	2015	Zhejiang	4	KUT	-	+	not tested	not tested	1	155	155	155	-	155	156	157	-	3	-	523	524	525	3	154	155	156	157	0
371	2013	Zhejiang	4	KUT	-	+	not tested	not tested	1	1	1	1	1	1	-	-	1	2	-	240	241	242	3	1	1	1	1	0
373	2013	Zhejiang	4	KUT	-	+	not tested	not tested	1	1	1	1	1	1	-	-	-	1	-	242	243	244	3	1	1	1	1	0
387	2013	Zhejiang	4	KUT	-	+	not tested	not tested	1	1	1	1	1	1	-	-	1	2	255	256	257	-	3	1	1	1	1	0
424	2014	Zhejiang	4	KUT	-	+	not tested	not tested	1	1	1	1	1	1	-	-	1	2	292	293	294	-	3	1	1	1	1	0
425	2014	Zhejiang	4	KUT	-	+	not tested	not tested	1	1	1	1	1	1	-	1	1	3	293	294	295	-	3	1	1	1	1	0
487	2014	Zhejiang	4	KUT	-	+	not tested	not tested	1	1	1	1	1	1	-	-	-	1	-	356	357	358	3	1	1	1	1	0
115	2015	Zhejiang	4	KUT	-	+	not tested	not tested	+	+	-	-	-	+	+	+	+	4	+	+	+	+	4	-	-	-	-	0
1813	2015	Zhejiang	4	KUT	-	+	not tested	not tested	+	+	-	-	-	+	+	+	+	4	+	+	+	+	4	-	-	-	-	0
1814	2015	Zhejiang	4	KUT	-	+	not tested	not tested	+	+	-	-	-	+	+	+	+	4	+	+	+	+	4	-	-	-	-	0
2066	2017	Zhejiang	4	KUT	-	+	not tested	not tested	+	+	-	-	-	+	+	+	+	4	+	+	+	+	4	-	-	-	-	0
2495	2017	Zhejiang	4	KUT	-	+	not tested	not tested	+	+	-	-	-	+	+	+	+	4	+	+	+	+	4	-	-	-	-	0
2524	2017	Zhejiang	4	KUT	-	+	not tested	not tested	+	+	-	-	-	+	+	+	+	4	+	+	+	+	4	-	-	-	-	0
2561	2017	Zhejiang	4	KUT	-	+	not tested	not tested	+	+	-	-	-	+	+	+	+	4	+	+	+	+	4	-	-	-	-	0
2582	2017	Zhejiang	4	KUT	-	+	not tested	not tested	+	+	-	-	-	+	+	+	+	4	+	+	+	+	4	-	-	-	-	0
2608	2017	Zhejiang	4	KUT	-	+	not tested	not tested	+	+	-	-	-	+	+	+	+	4	+	+	+	+	4	-	-	-	-	0
2619	2017	Zhejiang	4	KUT	-	+	not tested	not tested	+	+	-	-	-	+	+	+	+	4	+	+	+	+	4	-	-	-	-	0
2637	2017	Zhejiang	4	KUT	-	+	not tested	not tested	+	+	-	-	-	+	+	+	+	4	+	+	+	+	4	-	-	-	-	0
2639	2017	Zhejiang	4	KUT	-	+	not tested	not tested	+	+	-	-	-	+	+	+	+	4	+	+	+	+	4	-	-	-	-	0
2695	2017	Zhejiang	4	KUT	-	+	not tested	not tested	+	+	-	-	-	+	+	+	+	4	+	+	+	+	4	-	-	-	-	0
2704	2017	Zhejiang	4	KUT	-	+	not tested	not tested	+	+	-	-	-	+	+	+	+	4	+	+	+	+	4	-	-	-	-	0
711	2016	Zhejiang	4	KUT	-	+	not tested	not tested	1	+	201	-	-	201	202	203	204	4	568	569	570	571	4	200	200	200	200	0
734	2016	Zhejiang	4	KUT	-	+	not tested	not tested	1	+	201	-	-	201	202	203	204	4	568	569	570	571	4	200	200	200	200	0
759	2016	Zhejiang	4	KUT	-	+	not tested	not tested	1	+	201	-	-	201	201	201	201	4	+	+	+	+	4	200	200	200	200	0
760	2016	Zhejiang	4	KUT	-	+	not tested	not tested	1	+	201	-	-	201	201	201	201	4	+	+	+	+	4	200	200	200	200	0
765	2016	Zhejiang	4	KUT	-	+	not tested	not tested	1	+	201	-	-	201	201	201	201	4	+	+	+	+	4	200	200	200	200	0
845	2016	Zhejiang	4	KUT	-	+	not tested	not tested	1	+	201	-	-	+	+	+	+	4	201	201	201	201	4	200	200	200	200	0
1792	2015	Zhejiang	4	KUT	-	+	not tested	not tested	1	+	201	-	-	+	+	+	+	4	+	+	+	+	4	-	-	-	-	0
691	2014	Zhejiang	4	KUT	-	+	not tested	not tested	1	192	192	-	-	192	193	194	195	4	559	560	561	562	4	191	192	193	194	0
533	2014	Zhejiang	4	KUT	-	+	not tested	not tested	1	34	34	-	-	34	35	36	37	4	401	402	403	404	4	33	34	35	36	0
843	2016	Zhejiang	4	KUT	-	+	not tested	not tested	1	+	201	201	-	+	+	+	+	4	201	201	201	201	4	200	200	200	200	0
1791	2015	Zhejiang	4	KUT	-	+	not tested	not tested	1	+	201	201	-	+	+	+	+	4	+	+	+	+	4	-	-	-	-	0
694	2016	Zhejiang	4	KUT	-	+	not tested	not tested	1	+	195	195	-	195	196	197	198	4	562	563	564	565	4	194	195	196	197	0
690	2014	Zhejiang	4	KUT	-	+	not tested	not tested	1	191	191	191	-	191	192	193	194	4	558	559	560	561	4	190	191	192	193	0
683	2015	Zhejiang	4	KUT	-	+	not tested	not tested	1	184	184	184	-	184	185	186	187	4	551	552	553	554	4	183	184	185	186	0
680	2015	Zhejiang	4	KUT	-	+	not tested	not tested	1	181	181	181	-	181	182	183	184	4	548	549	550	551	4	180	181	182	183	0
679	2015	Zhejiang	4	KUT	-	+	not tested	not tested	1	180	180	180	-	180	181	182	183	4	547	548	549	550	4	179	180	181	182	0
675	2014	Zhejiang	4	KUT	-	+	not tested	not tested	1	176	176	176	-	176	177	178	179	4	543	544	545	546	4	175	176	177	178	0
668	2015	Zhejiang	4	KUT	-	+	not tested	not tested	1	169	169	169	-	169	170	171	172	4	536	537	538	539	4	168	169	170	171	0
667	2015	Zhejiang	4	KUT	-	+	not tested	not tested	1	168	168	168	-	168	169	170	171	4	535	536	537	538	4	167	168	169	170	0
646	2015	Zhejiang	4	KUT	-	+	not tested	not tested	1	147	147	147	-	147	148	149	150	4	514	515	516	517	4	146	147	148	149	0
641	2015	Zhejiang	4	KUT	-	+	not tested	not tested	1	142	142	142	-	142	143	144	145	4	509	510	511	512	4	141	142	143	144	0
638	2015	Zhejiang	4	KUT	-	+	not tested	not tested	1	139	139	137	-	139	140	141	142	4	506	507	508	509	4	138	139	140	141	0
636	2015	Zhejiang	4	KUT	-	+	not tested	not tested	1	137	137	137	-	137	138	139	140	4	504	505	506	507	4	136	137	138	139	0
635	2015	Zhejiang	4	KUT	-	+	not tested	not tested	1	136	136	136	-	136	137	138	139	4	503	504	505	506	4	135	136	137	138	0
634	2015	Zhejiang	4	KUT	-	+	not tested	not tested	1	135	135	135	-	135	136	137	138	4	502	503	504	505	4	134	135	136	137	0
627	2015	Zhejiang	4	KUT	-	+	not tested	not tested	1	128	128	128	-	128	129	130	131	4	495	496	497	498	4	127	128	129	130	0
626	2015	Zhejiang	4	KUT	-	+	not tested	not tested	1	127	127	127	-	127	128	129	130	4	494	495	496	497	4	126	127	128	129	0
615	2015	Zhejiang	4	KUT	-	+	not tested	not tested	1	116	116	116	-	116	117	118	119	4	483	484	485	486	4	115	116	117	118	0
604	2015	Zhejiang	4	KUT	-	+	not tested	not tested	1	105	105	105	-	105	106	107	108	4	472	473	474	475	4	104	105	106	107	0
598	2015	Zhejiang	4	KUT	-	+	not tested	not tested	1	99	99	99	-	99	100	101	102	4	466	467	468	469	4	98	99	100	101	0
585	2014	Zhejiang	4	KUT	-	+	not tested	not tested	1	86	86	86	-	86	87	88	89	4	453	454	455	456	4	85	86	87	88	0
584	2014	Zhejiang	4	KUT	-	+	not tested	not tested	1	85	85	85	-	85	86	87	88	4	452	453	454	455	4	84	85	86	87	0
582	2014	Zhejiang	4	KUT	-	+	not tested	not tested	1	83	83	83	-	83	84	85	86	4	450	451	452	453	4	82	83	84	85	0
581	2014	Zhejiang	4	KUT	-	+	not tested	not tested	1	82	82	82	-	82	83	84	85	4	449	450	451	452	4	81	82	83	84	0
579	2014	Zhejiang	4	KUT	-	+	not tested	not tested	1	80	80	80	-	80	81	82	83	4	447	448	449	450	4	79	80	81	82	0
578	2014	Zhejiang	4	KUT	-	+	not tested	not tested	1	79	79	79	-	79	80	81	82	4	446	447	448	449	4	78	79	80	81	0
577	2014	Zhejiang	4	KUT	-	+	not tested	not tested	1	78	78	78	-	78	79	80	81	4	445	446	447	448	4	77	78	79	80	0
576	2014	Zhejiang	4	KUT	-	+	not tested	not tested	1	77	77	77	-	77	78	79	80	4	444	445	446	447	4	76	77	78	79	0
575	2014	Zhejiang	4	KUT	-	+	not tested	not tested	1	76	76	76	-	76	77	78	79	4	443	444	445	446	4	75	76	77	78	0
573	2014	Zhejiang	4	KUT	-	+	not tested	not tested	1	74	74	74	-	74	75	76	77	4	441	442	443	444	4	73	74	75	76	0
570	2014	Zhejiang	4	KUT	-	+	not tested	not tested	1	71	71	71	-	71	72	73	74	4	438	439	440	441	4	70	71	72	73	0
568	2014	Zhejiang	4	KUT	-	+	not tested	not tested	1	69	69	69	-	69	70	71	72	4	436	437	438	439	4	68	69	70	71	0
566	2014	Zhejiang	4	KUT	-	+	not tested	not tested	1	67	67	67	-	67	68	69	70	4	434	435	436	437	4	66	67	68	69	0
565	2014	Zhejiang	4	KUT	-	+	not tested	not tested	1	66	66	66	-	66	67	68	69	4	433	434	435	436	4	65	66	67	68	0
559	2014	Zhejiang	4	KUT	-	+	not tested	not tested	1	60	60	60	-	60	61	62	63	4	427	428	429	430	4	59	60	61	62	0
558	2014	Zhejiang	4	KUT	-	+	not tested	not tested	1	59	59	59	-	59	60	61	62	4	426	427	428	429	4	58	59	60	61	0
557	2014	Zhejiang	4	KUT	-	+	not tested	not tested	1	58	58	58	-	58	59	60	61	4	425	426	427	428	4	57	58	59	60	0
555	2014	Zhejiang	4	KUT	-	+	not tested	not tested	1	56	56	56	-	56	57	58	59	4	423	424	425	426	4	55	56	57	58	0
551	2014	Zhejiang	4	KUT	-	+	not tested	not tested	1	52	52	52	-	52	53	54	55	4	419	420	421	422	4	51	52	53	54	0
548	2014	Zhejiang	4	KUT	-	+	not tested	not tested	1	49	49	49	-	49	50	51	52	4	416	417	418	419	4	48	49	50	51	0
545	2014	Zhejiang	4	KUT	-	+	not tested	not tested	1	46	46	46	-	46	47	48	49	4	413	414	415	416	4	45	46	47	48	0
541	2014	Zhejiang	4	KUT	-	+	not tested	not tested	1	42	42	42	-	42	43	44	45	4	409	410	411	412	4	41	42	43	44	0
538	2014	Zhejiang	4	KUT	-	+	not tested	not tested	1	39	39	39	-	39	40	41	42	4	406	407	408	409	4	38	39	40	41	0
532	2014	Zhejiang	4	KUT	-	+	not tested	not tested	1	33	33	33	-	33	34	35	36	4	400	401	402	403	4	32	33	34	35	0
516	2014	Zhejiang	4	KUT	-	+	not tested	not tested	1	17	17	17	-	17	18	19	20	4	384	385	386	387	4	16	17	18	19	0
515	2014	Zhejiang	4	KUT	-	+	not tested	not tested	1	16	16	16	-	16	17	18	19	4	383	384	385	386	4	15	16	17	18	0
514	2014	Zhejiang	4	KUT	-	+	not tested	not tested	1	15	15	15	-	15	16	17	18	4	382	383	384	385	4	14	15	16	17	0
512	2014	Zhejiang	4	KUT	-	+	not tested	not tested	1	13	13	13	-	13	14	15	16	4	380	381	382	383	4	12	13	14	15	0
511	2014	Zhejiang	4	KUT	-	+	not tested	not tested	1	12	12	12	-	12	13	14	15	4	379	380	381	382	4	11	12	13	14	0
395	2013	Zhejiang	4	KUT	-	+	not tested	not tested	1	1	1	1	-	1	1	1	1	4	263	264	265	266	4	1	1	1	1	0
848	2016	Zhejiang	4	KUT	-	+	not tested	not tested	1	+	201	201	201	+	+	+	+	4	201	201	201	201	4	200	200	200	200	0
1793	2015	Zhejiang	4	KUT	-	+	not tested	not tested	1	+	201	201	201	+	+	+	+	4	+	+	+	+	4	-	-	-	-	0
319	2013	Zhejiang	4	KUT	-	+	not tested	not tested	1	1	1	-	1	1	1	1	1	4	189	190	191	192	4	1	1	1	1	0
330	2013	Zhejiang	4	KUT	-	+	not tested	not tested	1	1	1	-	1	1	1	1	1	4	198	199	200	201	4	1	1	1	1	0
349	2013	Zhejiang	4	KUT	-	+	not tested	not tested	1	1	1	-	1	1	1	1	1	4	217	218	219	220	4	1	1	1	1	0
235	2016	Zhejiang	4	KUT	-	+	not tested	not tested	1	1	1	1	1	1	1	1	1	4	107	108	109	110	4	1	1	1	1	0
238	2016	Zhejiang	4	KUT	-	+	not tested	not tested	1	1	1	1	1	1	1	1	1	4	110	111	112	113	4	1	1	1	1	0
259	2016	Zhejiang	4	KUT	-	+	not tested	not tested	1	1	1	1	1	1	1	1	1	4	131	132	133	134	4	1	1	1	1	0
265	2016	Zhejiang	4	KUT	-	+	not tested	not tested	1	1	1	1	1	1	1	1	1	4	135	136	137	138	4	1	1	1	1	0
268	2016	Zhejiang	4	KUT	-	+	not tested	not tested	1	1	1	1	1	1	1	1	1	4	138	139	140	141	4	1	1	1	1	0
271	2013	Zhejiang	4	KUT	-	+	not tested	not tested	1	1	1	1	1	1	1	1	1	4	141	142	143	144	4	1	1	1	1	0
272	2013	Zhejiang	4	KUT	-	+	not tested	not tested	1	1	1	1	1	1	1	1	1	4	142	143	144	145	4	1	1	1	1	0
274	2013	Zhejiang	4	KUT	-	+	not tested	not tested	1	1	1	1	1	1	1	1	1	4	144	145	146	147	4	1	1	1	1	0
275	2013	Zhejiang	4	KUT	-	+	not tested	not tested	1	1	1	1	1	1	1	1	1	4	145	146	147	148	4	1	1	1	1	0
276	2013	Zhejiang	4	KUT	-	+	not tested	not tested	1	1	1	1	1	1	1	1	1	4	146	147	148	149	4	1	1	1	1	0
277	2013	Zhejiang	4	KUT	-	+	not tested	not tested	1	1	1	1	1	1	1	1	1	4	147	148	149	150	4	1	1	1	1	0
279	2013	Zhejiang	4	KUT	-	+	not tested	not tested	1	1	1	1	1	1	1	1	1	4	149	150	151	152	4	1	1	1	1	0
281	2013	Zhejiang	4	KUT	-	+	not tested	not tested	1	1	1	1	1	1	1	1	1	4	151	152	153	154	4	1	1	1	1	0
283	2013	Zhejiang	4	KUT	-	+	not tested	not tested	1	1	1	1	1	1	1	1	1	4	153	154	155	156	4	1	1	1	1	0
284	2013	Zhejiang	4	KUT	-	+	not tested	not tested	1	1	1	1	1	1	1	1	1	4	154	155	156	157	4	1	1	1	1	0
285	2013	Zhejiang	4	KUT	-	+	not tested	not tested	1	1	1	1	1	1	1	1	1	4	155	156	157	158	4	1	1	1	1	0
286	2013	Zhejiang	4	KUT	-	+	not tested	not tested	1	1	1	1	1	1	1	1	1	4	156	157	158	159	4	1	1	1	1	0
287	2013	Zhejiang	4	KUT	-	+	not tested	not tested	1	1	1	1	1	1	1	1	1	4	157	158	159	160	4	1	1	1	1	0
288	2013	Zhejiang	4	KUT	-	+	not tested	not tested	1	1	1	1	1	1	1	1	1	4	158	159	160	161	4	1	1	1	1	0
289	2013	Zhejiang	4	KUT	-	+	not tested	not tested	1	1	1	1	1	1	1	1	1	4	159	160	161	162	4	1	1	1	1	0
290	2013	Zhejiang	4	KUT	-	+	not tested	not tested	1	1	1	1	1	1	1	1	1	4	160	161	162	163	4	1	1	1	1	0
291	2013	Zhejiang	4	KUT	-	+	not tested	not tested	1	1	1	1	1	1	1	1	1	4	161	162	163	164	4	1	1	1	1	0
292	2013	Zhejiang	4	KUT	-	+	not tested	not tested	1	1	1	1	1	1	1	1	1	4	162	163	164	165	4	1	1	1	1	0
293	2013	Zhejiang	4	KUT	-	+	not tested	not tested	1	1	1	1	1	1	1	1	1	4	163	164	165	166	4	1	1	1	1	0
294	2013	Zhejiang	4	KUT	-	+	not tested	not tested	1	1	1	1	1	1	1	1	1	4	164	165	166	167	4	1	1	1	1	0
296	2013	Zhejiang	4	KUT	-	+	not tested	not tested	1	1	1	1	1	1	1	1	1	4	166	167	168	169	4	1	1	1	1	0
300	2013	Zhejiang	4	KUT	-	+	not tested	not tested	1	1	1	1	1	1	1	1	1	4	170	171	172	173	4	1	1	1	1	0
302	2013	Zhejiang	4	KUT	-	+	not tested	not tested	1	1	1	1	1	1	1	1	1	4	172	173	174	175	4	1	1	1	1	0
305	2013	Zhejiang	4	KUT	-	+	not tested	not tested	1	1	1	1	1	1	1	1	1	4	175	176	177	178	4	1	1	1	1	0
307	2013	Zhejiang	4	KUT	-	+	not tested	not tested	1	1	1	1	1	1	1	1	1	4	177	178	179	180	4	1	1	1	1	0
314	2013	Zhejiang	4	KUT	-	+	not tested	not tested	1	1	1	1	1	1	1	1	1	4	184	185	186	187	4	1	1	1	1	0
315	2013	Zhejiang	4	KUT	-	+	not tested	not tested	1	1	1	1	1	1	1	1	1	4	185	186	187	188	4	1	1	1	1	0
316	2013	Zhejiang	4	KUT	-	+	not tested	not tested	1	1	1	1	1	1	1	1	1	4	186	187	188	189	4	1	1	1	1	0
317	2013	Zhejiang	4	KUT	-	+	not tested	not tested	1	1	1	1	1	1	1	1	1	4	187	188	189	190	4	1	1	1	1	0
318	2013	Zhejiang	4	KUT	-	+	not tested	not tested	1	1	1	1	1	1	1	1	1	4	188	189	190	191	4	1	1	1	1	0
323	2013	Zhejiang	4	KUT	-	+	not tested	not tested	1	1	1	1	1	1	1	1	1	4	191	192	193	194	4	1	1	1	1	0
324	2013	Zhejiang	4	KUT	-	+	not tested	not tested	1	1	1	1	1	1	1	1	1	4	192	193	194	195	4	1	1	1	1	0
329	2013	Zhejiang	4	KUT	-	+	not tested	not tested	1	1	1	1	1	1	1	1	1	4	197	198	199	200	4	1	1	1	1	0
331	2013	Zhejiang	4	KUT	-	+	not tested	not tested	1	1	1	1	1	1	1	1	1	4	199	200	201	202	4	1	1	1	1	0
332	2013	Zhejiang	4	KUT	-	+	not tested	not tested	1	1	1	1	1	1	1	1	1	4	200	201	202	203	4	1	1	1	1	0
333	2013	Zhejiang	4	KUT	-	+	not tested	not tested	1	1	1	1	1	1	1	1	1	4	201	202	203	204	4	1	1	1	1	0
334	2013	Zhejiang	4	KUT	-	+	not tested	not tested	1	1	1	1	1	1	1	1	1	4	202	203	204	205	4	1	1	1	1	0
335	2013	Zhejiang	4	KUT	-	+	not tested	not tested	1	1	1	1	1	1	1	1	1	4	203	204	205	206	4	1	1	1	1	0
339	2013	Zhejiang	4	KUT	-	+	not tested	not tested	1	1	1	1	1	1	1	1	1	4	207	208	209	210	4	1	1	1	1	0
340	2013	Zhejiang	4	KUT	-	+	not tested	not tested	1	1	1	1	1	1	1	1	1	4	208	209	210	211	4	1	1	1	1	0
341	2013	Zhejiang	4	KUT	-	+	not tested	not tested	1	1	1	1	1	1	1	1	1	4	209	210	211	212	4	1	1	1	1	0
342	2013	Zhejiang	4	KUT	-	+	not tested	not tested	1	1	1	1	1	1	1	1	1	4	210	211	212	213	4	1	1	1	1	0
344	2013	Zhejiang	4	KUT	-	+	not tested	not tested	1	1	1	1	1	1	1	1	1	4	212	213	214	215	4	1	1	1	1	0
345	2013	Zhejiang	4	KUT	-	+	not tested	not tested	1	1	1	1	1	1	1	1	1	4	213	214	215	216	4	1	1	1	1	0
351	2013	Zhejiang	4	KUT	-	+	not tested	not tested	1	1	1	1	1	1	1	1	1	4	219	220	221	222	4	1	1	1	1	0
352	2013	Zhejiang	4	KUT	-	+	not tested	not tested	1	1	1	1	1	1	1	1	1	4	220	221	222	223	4	1	1	1	1	0
358	2016	Zhejiang	4	KUT	-	+	not tested	not tested	1	1	1	1	1	1	1	1	1	4	226	227	228	229	4	1	1	1	1	0
362	2013	Zhejiang	4	KUT	-	+	not tested	not tested	1	1	1	1	1	1	-	1	1	3	230	231	232	233	4	1	1	1	1	0
363	2013	Zhejiang	4	KUT	-	+	not tested	not tested	1	1	1	1	1	1	1	1	1	4	231	232	233	234	4	1	1	1	1	0
364	2013	Zhejiang	4	KUT	-	+	not tested	not tested	1	1	1	1	1	1	1	1	1	4	232	233	234	235	4	1	1	1	1	0
368	2013	Zhejiang	4	KUT	-	+	not tested	not tested	1	1	1	1	1	1	1	1	1	4	236	237	238	239	4	1	1	1	1	0
376	2013	Zhejiang	4	KUT	-	+	not tested	not tested	1	1	1	1	1	1	1	1	1	4	244	245	246	247	4	1	1	1	1	0
379	2013	Zhejiang	4	KUT	-	+	not tested	not tested	1	+	1	1	1	1	-	-	-	1	247	248	249	250	4	1	1	1	1	0
381	2013	Zhejiang	4	KUT	-	+	not tested	not tested	1	1	1	1	1	1	-	1	1	3	249	250	251	252	4	1	1	1	1	0
382	2013	Zhejiang	4	KUT	-	+	not tested	not tested	1	1	1	1	1	1	1	1	1	4	250	251	252	253	4	1	1	1	1	0
383	2013	Zhejiang	4	KUT	-	+	not tested	not tested	1	1	1	1	1	1	1	1	1	4	251	252	253	254	4	1	1	1	1	0
384	2013	Zhejiang	4	KUT	-	+	not tested	not tested	1	1	1	1	1	1	1	1	1	4	252	253	254	255	4	1	1	1	1	0
385	2013	Zhejiang	4	KUT	-	+	not tested	not tested	1	1	1	1	1	1	1	1	1	4	253	254	255	256	4	1	1	1	1	0
391	2013	Zhejiang	4	KUT	-	+	not tested	not tested	1	1	1	1	1	1	1	1	1	4	259	260	261	262	4	1	1	1	1	0
392	2013	Zhejiang	4	KUT	-	+	not tested	not tested	1	1	1	1	1	1	1	1	1	4	260	261	262	263	4	1	1	1	1	0
394	2013	Zhejiang	4	KUT	-	+	not tested	not tested	1	1	1	1	1	1	1	1	1	4	262	263	264	265	4	1	1	1	1	0
418	2014	Zhejiang	4	KUT	-	+	not tested	not tested	1	1	1	1	1	1	1	1	1	4	286	287	288	289	4	1	1	1	1	0
429	2014	Zhejiang	4	KUT	-	+	not tested	not tested	1	1	1	1	1	1	-	-	-	1	-	298	299	-	4	1	1	1	1	0
432	2014	Zhejiang	4	KUT	-	+	not tested	not tested	1	1	1	1	1	1	1	1	1	4	300	301	302	303	4	1	1	1	1	0
437	2014	Zhejiang	4	KUT	-	+	not tested	not tested	1	+	1	1	1	1	-	-	-	1	305	306	307	308	4	1	1	1	1	0
454	2014	Zhejiang	4	KUT	-	+	not tested	not tested	1	1	1	1	1	1	1	1	1	4	322	323	324	325	4	1	1	1	1	0
456	2014	Zhejiang	4	KUT	-	+	not tested	not tested	1	1	1	1	1	1	-	1	1	3	324	325	326	327	4	1	1	1	1	0
460	2014	Zhejiang	4	KUT	-	+	not tested	not tested	1	1	1	1	1	1	-	-	1	2	328	329	330	331	4	1	1	1	1	0
461	2014	Zhejiang	4	KUT	-	+	not tested	not tested	1	1	1	1	1	1	-	-	1	2	329	330	331	332	4	1	1	1	1	0
465	2014	Zhejiang	4	KUT	-	+	not tested	not tested	1	1	1	1	1	1	-	-	1	2	333	334	335	336	4	1	1	1	1	0
471	2014	Zhejiang	4	KUT	-	+	not tested	not tested	1	1	1	1	1	1	-	-	1	2	339	340	341	342	4	1	1	1	1	0
480	2014	Zhejiang	4	KUT	-	+	not tested	not tested	1	1	1	1	1	1	-	-	1	2	348	349	350	351	4	1	1	1	1	0
485	2014	Zhejiang	4	KUT	-	+	not tested	not tested	1	1	1	1	1	1	-	1	-	2	353	354	355	356	4	1	1	1	1	0
489	2014	Zhejiang	4	KUT	-	+	not tested	not tested	1	1	1	1	1	1	1	1	1	4	357	358	359	360	4	1	1	1	1	0
490	2014	Zhejiang	4	KUT	-	+	not tested	not tested	1	1	1	1	1	1	-	-	1	2	358	359	360	361	4	1	1	1	1	0
827	2016	Zhejiang	4	KUT	+	-	O4:KUT-recAin	no ST***	1	+	201	-	-	+	+	+	+	4	201	201	201	201	4	200	200	200	200	0
2575	2017	Zhejiang	4	KUT	+	-	O4:KUT-recAin	no ST	+	+	-	-	-	+	+	+	+	4	+	+	+	+	4	-	-	-	-	0
2570	2017	Zhejiang	4	KUT	+	-	O4:KUT-recAin	no ST	+	+	-	-	-	+	+	+	+	4	+	+	+	+	4	-	-	-	-	0
2559	2017	Zhejiang	4	KUT	+	-	O4:KUT-recAin	no ST	+	+	-	-	-	+	+	+	+	4	+	+	+	+	4	-	-	-	-	0
2553	2017	Zhejiang	4	KUT	+	-	O4:KUT-recAin	no ST	+	+	-	-	-	+	+	+	+	4	+	+	+	+	4	-	-	-	-	0
2547	2017	Zhejiang	4	KUT	+	-	O4:KUT-recAin	no ST	+	+	-	-	-	+	+	+	+	4	+	+	+	+	4	-	-	-	-	0
2541	2017	Zhejiang	4	KUT	+	-	O4:KUT-recAin	no ST	+	+	-	-	-	+	+	+	+	4	+	+	+	+	4	-	-	-	-	0
2531	2017	Zhejiang	4	KUT	+	-	O4:KUT-recAin	no ST	+	+	-	-	-	+	+	+	+	4	+	+	+	+	4	-	-	-	-	0
2525	2017	Zhejiang	4	KUT	+	-	O4:KUT-recAin	no ST	+	+	-	-	-	+	+	+	+	4	+	+	+	+	4	-	-	-	-	0
2518	2017	Zhejiang	4	KUT	+	-	O4:KUT-recAin	no ST	+	+	-	-	-	+	+	+	+	4	+	+	+	+	4	-	-	-	-	0
2512	2017	Zhejiang	4	KUT	+	-	O4:KUT-recAin	no ST	+	+	-	-	-	+	+	+	+	4	+	+	+	+	4	-	-	-	-	0
2507	2017	Zhejiang	4	KUT	+	-	O4:KUT-recAin	no ST	+	+	-	-	-	+	+	+	+	4	+	+	+	+	4	-	-	-	-	0
2362	2017	Zhejiang	4	KUT	+	-	O4:KUT-recAin	no ST	+	+	-	-	-	+	+	+	+	4	+	+	+	+	4	-	-	-	-	0
2125	2017	Zhejiang	4	KUT	+	-	O4:KUT-recAin	no ST	+	+	-	-	-	+	+	+	+	4	+	+	+	+	4	-	-	-	-	0
2102	2017	Zhejiang	4	KUT	+	-	O4:KUT-recAin	no ST	+	+	-	-	-	+	+	+	+	4	+	+	+	+	4	-	-	-	-	0
836	2016	Zhejiang	4	KUT	+	-	O4:KUT-recAin	no ST	+	+	-	-	-	+	+	+	+	4	+	+	+	+	4	-	-	-	-	0
2067	2017	Zhejiang	4	KUT	+	-	O4:KUT-recAin	no ST	+	+	-	-	-	+	+	+	+	4	+	+	+	+	4	-	-	-	-	0
927	2017	Zhejiang	4	KUT	+	-	O4:KUT-recAin	no ST	+	+	-	-	-	+	+	+	+	4	+	+	+	+	4	-	-	-	-	0
889	2017	Zhejiang	4	KUT	+	-	O4:KUT-recAin	no ST	+	+	-	-	-	+	+	+	+	4	+	+	+	+	4	-	-	-	-	0
875	2017	Zhejiang	4	KUT	+	-	O4:KUT-recAin	no ST	+	+	-	-	-	+	+	+	+	4	+	+	+	+	4	-	-	-	-	0
849	2016	Zhejiang	4	KUT	+	-	O4:KUT-recAin	no ST	+	+	-	-	-	+	+	+	+	4	+	+	+	+	4	-	-	-	-	0
861	2017	Zhejiang	4	KUT	+	-	O4:KUT-recAin	no ST	+	+	-	-	-	+	+	+	+	4	+	+	+	+	4	-	-	-	-	0
697	2016	Zhejiang	4	KUT	+	-	O4:KUT-recAin	no ST	+	+	-	-	-	+	-	+	+	3	+	+	+	+	4	-	-	-	-	0
3114	2017	Zhejiang	4	KUT	+	-	O4:KUT-recAin	no ST	+	+	-	-	-	+	+	+	+	4	+	+	+	+	4	-	-	-	-	0
3109	2017	Zhejiang	4	KUT	+	-	O4:KUT-recAin	no ST	+	+	-	-	-	+	+	+	+	4	+	+	+	+	4	-	-	-	-	0
3106	2017	Zhejiang	4	KUT	+	-	O4:KUT-recAin	no ST	+	+	-	-	-	+	+	+	+	4	+	+	+	+	4	-	-	-	-	0
3056	2017	Zhejiang	4	KUT	+	-	O4:KUT-recAin	no ST	+	+	-	-	-	+	-	+	+	3	+	+	+	+	4	-	-	-	-	0
891	2017	Zhejiang	4	KUT	+	-	O4:KUT-recAin	no ST	+	+	-	-	-	+	+	+	+	4	+	+	+	+	4	-	-	-	-	0
2694	2017	Zhejiang	4	KUT	+	-	O4:KUT-recAin	no ST	+	+	-	-	-	+	+	+	+	4	+	+	+	+	4	-	-	-	-	0
2681	2017	Zhejiang	4	KUT	+	-	O4:KUT-recAin	no ST	+	+	-	-	-	+	+	+	+	4	+	+	+	+	4	-	-	-	-	0
2636	2017	Zhejiang	4	KUT	+	-	O4:KUT-recAin	no ST	+	+	-	-	-	+	+	+	+	4	+	+	+	+	4	-	-	-	-	0
888	2017	Zhejiang	4	KUT	+	-	O4:KUT-recAin	no ST	+	+	-	-	-	+	+	+	+	4	+	+	+	+	4	-	-	-	-	0
2632	2017	Zhejiang	4	KUT	+	-	O4:KUT-recAin	no ST	+	+	-	-	-	+	+	+	+	4	+	+	+	+	4	-	-	-	-	0
2628	2017	Zhejiang	4	KUT	+	-	O4:KUT-recAin	no ST	+	+	-	-	-	+	+	+	+	4	+	+	+	+	4	-	-	-	-	0
2621	2017	Zhejiang	4	KUT	+	-	O4:KUT-recAin	no ST	+	+	-	-	-	+	+	+	+	4	+	+	+	+	4	-	-	-	-	0
2615	2017	Zhejiang	4	KUT	+	-	O4:KUT-recAin	no ST	+	+	-	-	-	+	+	+	+	4	+	+	+	+	4	-	-	-	-	0
2607	2017	Zhejiang	4	KUT	+	-	O4:KUT-recAin	no ST	+	+	-	-	-	+	+	+	+	4	+	+	+	+	4	-	-	-	-	0
2602	2017	Zhejiang	4	KUT	+	-	O4:KUT-recAin	no ST	+	+	-	-	-	+	+	+	+	4	+	+	+	+	4	-	-	-	-	0
2594	2017	Zhejiang	4	KUT	+	-	O4:KUT-recAin	no ST	+	+	-	-	-	+	+	+	+	4	+	+	+	+	4	-	-	-	-	0
2585	2017	Zhejiang	4	KUT	+	-	O4:KUT-recAin	no ST	+	+	-	-	-	+	+	+	+	4	+	+	+	+	4	-	-	-	-	0
2579	2017	Zhejiang	4	KUT	+	-	O4:KUT-recAin	no ST	+	+	-	-	-	+	+	+	+	4	+	+	+	+	4	-	-	-	-	0
2574	2017	Zhejiang	4	KUT	+	-	O4:KUT-recAin	no ST	+	+	-	-	-	+	+	+	+	4	+	+	+	+	4	-	-	-	-	0
899	2017	Zhejiang	4	KUT	+	-	O4:KUT-recAin	no ST	+	+	-	-	-	+	+	+	+	4	+	+	+	+	4	-	-	-	-	0
2567	2017	Zhejiang	4	KUT	+	-	O4:KUT-recAin	no ST	+	+	-	-	-	+	+	+	+	4	+	+	+	+	4	-	-	-	-	0
2557	2017	Zhejiang	4	KUT	+	-	O4:KUT-recAin	no ST	+	+	-	-	-	+	+	+	+	4	+	+	+	+	4	-	-	-	-	0
2551	2017	Zhejiang	4	KUT	+	-	O4:KUT-recAin	no ST	+	+	-	-	-	+	+	+	+	4	+	+	+	+	4	-	-	-	-	0
2545	2017	Zhejiang	4	KUT	+	-	O4:KUT-recAin	no ST	+	+	-	-	-	+	+	+	+	4	+	+	+	+	4	-	-	-	-	0
2542	2017	Zhejiang	4	KUT	+	-	O4:KUT-recAin	no ST	+	+	-	-	-	+	+	+	+	4	+	+	+	+	4	-	-	-	-	0
2538	2017	Zhejiang	4	KUT	+	-	O4:KUT-recAin	no ST	+	+	-	-	-	+	+	+	+	4	+	+	+	+	4	-	-	-	-	0
2534	2017	Zhejiang	4	KUT	+	-	O4:KUT-recAin	no ST	+	+	-	-	-	+	+	+	+	4	+	+	+	+	4	-	-	-	-	0
2529	2017	Zhejiang	4	KUT	+	-	O4:KUT-recAin	no ST	+	+	-	-	-	+	+	+	+	4	+	+	+	+	4	-	-	-	-	0
2522	2017	Zhejiang	4	KUT	+	-	O4:KUT-recAin	no ST	+	+	-	-	-	+	+	+	+	4	+	+	+	+	4	-	-	-	-	0
868	2017	Zhejiang	4	KUT	+	-	O4:KUT-recAin	no ST	+	+	-	-	-	+	+	+	+	4	+	+	+	+	4	-	-	-	-	0
2516	2017	Zhejiang	4	KUT	+	-	O4:KUT-recAin	no ST	+	+	-	-	-	+	+	+	+	4	+	+	+	+	4	-	-	-	-	0
2513	2017	Zhejiang	4	KUT	+	-	O4:KUT-recAin	no ST	+	+	-	-	-	+	+	+	+	4	+	+	+	+	4	-	-	-	-	0
2367	2017	Zhejiang	4	KUT	+	-	O4:KUT-recAin	no ST	+	+	-	-	-	+	+	+	+	4	+	+	+	+	4	-	-	-	-	0
2364	2017	Zhejiang	4	KUT	+	-	O4:KUT-recAin	no ST	+	+	-	-	-	+	+	+	+	4	+	+	+	+	4	-	-	-	-	0
2358	2017	Zhejiang	4	KUT	+	-	O4:KUT-recAin	no ST	+	+	-	-	-	+	+	+	+	4	+	+	+	+	4	-	-	-	-	0
2346	2017	Zhejiang	4	KUT	+	-	O4:KUT-recAin	no ST	+	+	-	-	-	+	+	+	+	4	+	+	+	+	4	-	-	-	-	0
2123	2017	Zhejiang	4	KUT	+	-	O4:KUT-recAin	no ST	+	+	-	-	-	+	+	+	+	4	+	+	+	+	4	-	-	-	-	0
864	2017	Zhejiang	4	KUT	+	-	O4:KUT-recAin	no ST	+	+	-	-	-	+	+	+	+	4	+	+	+	+	4	-	-	-	-	0
2112	2017	Zhejiang	4	KUT	+	-	O4:KUT-recAin	no ST	+	+	-	-	-	+	+	+	+	4	+	+	+	+	4	-	-	-	-	0
2094	2017	Zhejiang	4	KUT	+	-	O4:KUT-recAin	no ST	+	+	-	-	-	+	+	+	+	4	+	+	+	+	4	-	-	-	-	0
2059	2017	Zhejiang	4	KUT	+	-	O4:KUT-recAin	no ST	+	+	-	-	-	+	+	+	+	4	+	+	+	+	4	-	-	-	-	0
894	2017	Zhejiang	4	KUT	+	-	O4:KUT-recAin	no ST	+	+	-	-	-	+	+	+	+	4	+	+	+	+	4	-	-	-	-	0
859	2017	Zhejiang	4	KUT	+	-	O4:KUT-recAin	no ST	+	+	-	-	-	+	+	+	+	4	+	+	+	+	4	-	-	-	-	0
879	2017	Zhejiang	4	KUT	+	-	O4:KUT-recAin	no ST	+	+	-	-	-	+	+	+	+	4	+	+	+	+	4	-	-	-	-	0
874	2017	Zhejiang	4	KUT	+	-	O4:KUT-recAin	no ST	+	+	-	-	-	+	+	+	+	4	+	+	+	+	4	-	-	-	-	0
3110	2017	Zhejiang	4	KUT	+	-	O4:KUT-recAin	no ST	+	+	-	-	-	+	+	+	+	4	+	+	+	+	4	-	-	-	-	0
3104	2017	Zhejiang	4	KUT	+	-	O4:KUT-recAin	no ST	+	+	-	-	-	+	+	+	+	4	+	+	+	+	4	-	-	-	-	0
3048	2017	Zhejiang	4	KUT	+	-	O4:KUT-recAin	no ST	+	+	-	-	-	+	-	+	+	3	+	+	+	+	4	-	-	-	-	0
2691	2017	Zhejiang	4	KUT	+	-	O4:KUT-recAin	no ST	+	+	-	-	-	+	+	+	+	4	+	+	+	+	4	-	-	-	-	0
2673	2017	Zhejiang	4	KUT	+	-	O4:KUT-recAin	no ST	+	+	-	-	-	+	+	+	+	4	+	+	+	+	4	-	-	-	-	0
2633	2017	Zhejiang	4	KUT	+	-	O4:KUT-recAin	no ST	+	+	-	-	-	+	+	+	+	4	+	+	+	+	4	-	-	-	-	0
2624	2017	Zhejiang	4	KUT	+	-	O4:KUT-recAin	no ST	+	+	-	-	-	+	+	+	+	4	+	+	+	+	4	-	-	-	-	0
2618	2017	Zhejiang	4	KUT	+	-	O4:KUT-recAin	no ST	+	+	-	-	-	+	+	+	+	4	+	+	+	+	4	-	-	-	-	0
2610	2017	Zhejiang	4	KUT	+	-	O4:KUT-recAin	no ST	+	+	-	-	-	+	+	+	+	4	+	+	+	+	4	-	-	-	-	0
2599	2017	Zhejiang	4	KUT	+	-	O4:KUT-recAin	no ST	+	+	-	-	-	+	+	+	+	4	+	+	+	+	4	-	-	-	-	0
2591	2017	Zhejiang	4	KUT	+	-	O4:KUT-recAin	no ST	+	+	-	-	-	+	+	+	+	4	+	+	+	+	4	-	-	-	-	0
2581	2017	Zhejiang	4	KUT	+	-	O4:KUT-recAin	no ST	+	+	-	-	-	+	+	+	+	4	+	+	+	+	4	-	-	-	-	0
3062	2017	Zhejiang	4	KUT	+	-	O4:KUT-recAin	no ST	+	+	-	-	-	+	-	+	+	3	+	+	+	+	4	-	-	-	-	0
753	2016	Zhejiang	4	KUT	+	-	O4:KUT-recAin	no ST	1	+	201	-	-	201	201	201	201	4	+	+	+	+	4	200	200	200	200	0
738	2016	Zhejiang	4	KUT	+	-	O4:KUT-recAin	no ST	1	+	201	-	-	201	202	203	204	4	568	569	570	571	4	200	200	200	200	0
749	2016	Zhejiang	4	KUT	+	-	O4:KUT-recAin	no ST	1	+	201	-	-	201	201	201	201	4	+	+	+	+	4	200	200	200	200	0
817	2016	Zhejiang	4	KUT	+	-	O4:KUT-recAin	no ST	1	+	201	-	-	+	+	+	+	4	201	201	201	201	4	200	200	200	200	0
821	2016	Zhejiang	4	KUT	+	-	O4:KUT-recAin	no ST	1	+	201	-	-	+	+	+	+	4	201	201	201	201	4	200	200	200	200	0
810	2016	Zhejiang	4	KUT	+	-	O4:KUT-recAin	no ST	1	+	201	-	-	+	+	+	+	4	201	201	201	201	4	200	200	200	200	0
803	2016	Zhejiang	4	KUT	+	-	O4:KUT-recAin	no ST	1	+	201	-	-	+	+	+	+	4	201	201	201	201	4	200	200	200	200	0
731	2016	Zhejiang	4	KUT	+	-	O4:KUT-recAin	no ST	1	+	201	-	-	201	202	203	204	4	568	569	570	571	4	200	200	200	200	0
809	2016	Zhejiang	4	KUT	+	-	O4:KUT-recAin	no ST	1	+	201	-	-	+	+	+	+	4	201	201	201	201	4	200	200	200	200	0
755	2016	Zhejiang	4	KUT	+	-	O4:KUT-recAin	no ST	1	+	201	-	-	201	201	201	201	4	+	+	+	+	4	200	200	200	200	0
750	2016	Zhejiang	4	KUT	+	-	O4:KUT-recAin	no ST	1	+	201	-	-	201	201	201	201	4	+	+	+	+	4	200	200	200	200	0
732	2016	Zhejiang	4	KUT	+	-	O4:KUT-recAin	no ST	1	+	201	-	-	201	202	203	204	4	568	569	570	571	4	200	200	200	200	0
719	2016	Zhejiang	4	KUT	+	-	O4:KUT-recAin	no ST	1	+	201	-	-	201	202	203	204	4	568	569	570	571	4	200	200	200	200	0
710	2016	Zhejiang	4	KUT	+	-	O4:KUT-recAin	no ST	1	+	201	-	-	201	202	203	204	4	568	569	570	571	4	200	200	200	200	0
501	2016	Zhejiang	4	KUT	+	-	O4:KUT-recAin	no ST	1	2	2	-	-	2	3	4	5	4	369	370	371	372	4	1	2	3	4	0
649	2015	Zhejiang	4	KUT	+	-	O4:KUT-recAin	no ST	1	150	150	150	-	150	151	152	153	4	517	518	519	520	4	149	150	151	152	0
631	2015	Zhejiang	4	KUT	+	-	O4:KUT-recAin	no ST	1	132	132	132	-	132	133	134	135	4	499	500	501	502	4	131	132	133	134	0
508	2014	Zhejiang	4	KUT	+	-	O4:KUT-recAin	no ST	1	9	9	9	-	9	10	11	12	4	376	377	378	379	4	8	9	10	11	0
254	2016	Zhejiang	4	KUT	+	-	O4:KUT-recAin	no ST	1	1	1	1	-	1	1	1	1	4	126	127	128	129	4	1	1	1	1	0
399	2016	Zhejiang	4	KUT	+	-	O4:KUT-recAin	no ST	1	1	1	1	-	1	-	1	1	3	267	268	269	270	4	1	1	1	1	0
833	2016	Zhejiang	4	KUT	+	-	O4:KUT-recAin	no ST	1	+	201	201	201	+	+	+	+	4	201	201	201	201	4	200	200	200	200	0
831	2016	Zhejiang	4	KUT	+	-	O4:KUT-recAin	no ST	1	+	201	201	201	+	+	+	+	4	201	201	201	201	4	200	200	200	200	0
828	2016	Zhejiang	4	KUT	+	-	O4:KUT-recAin	no ST	1	+	201	201	201	+	+	+	+	4	201	201	201	201	4	200	200	200	200	0
839	2016	Zhejiang	4	KUT	+	-	O4:KUT-recAin	no ST	1	+	201	201	201	+	+	+	+	4	201	201	201	201	4	200	200	200	200	0
840	2016	Zhejiang	4	KUT	+	-	O4:KUT-recAin	no ST	1	+	201	201	201	+	+	+	+	4	201	201	201	201	4	200	200	200	200	0
227	2016	Zhejiang	4	KUT	+	-	O4:KUT-recAin	no ST	1	1	1	1	1	1	1	1	1	4	99	100	101	102	4	1	1	1	1	0
229	2016	Zhejiang	4	KUT	+	-	O4:KUT-recAin	no ST	1	1	1	1	1	1	1	1	1	4	101	102	103	104	4	1	1	1	1	0
493	2016	Zhejiang	4	KUT	+	-	O4:KUT-recAin	no ST	1	1	1	1	1	1	-	1	1	3	361	362	363	364	4	1	1	1	1	0
830	2016	Zhejiang	4	KUT	-	-	not tested	not tested	1	-	201	201	+	+	-	+	+	3	-	-	-	-	0	200	200	200	200	0
863	2017	Zhejiang	4	KUT	-	-	not tested	not tested	+	+	+	-	-	+	+	+	+	4	-	-	-	-	0	-	+	+	+	3
410	2014	Zhejiang	4	KUT	-	-	not tested	not tested	1	1	1	1	1	1	1	1	-	3	-	-	-	-	0	1	1	1	1	0
2108	2017	Zhejiang	4	KUT	+	-	not tested	not tested	+	+	-	-	-	+	-	+	+	3	+	-	+	+	3	-	-	-	-	0
2122	2017	Zhejiang	4	KUT	+	-	not tested	not tested	+	+	-	-	-	+	+	+	+	4	+	-	+	+	3	-	-	-	-	0
1333	2011	Zhejiang	4	KUT	-	-	not tested	not tested	+	+	-	+	+	+	+	+	+	4	+	+	+	+	4	-	-	-	-	0
3054	2017	Zhejiang	4	KUT	-	-	not tested	not tested	+	+	-	+	+	+	+	+	+	4	+	+	+	+	4	-	-	-	-	0
3451	2017	Zhejiang	4	KUT	-	-	not tested	not tested	+	+	-	+	+	+	+	+	+	4	+	+	+	+	4	-	-	-	-	0
3384	2017	Zhejiang	4	KUT	+	-	not tested	not tested	+	+	-	-	-	+	+	+	+	4	+	+	+	+	4	-	-	-	-	0
3385	2017	Zhejiang	4	KUT	+	-	not tested	not tested	+	+	-	-	-	+	+	+	+	4	+	+	+	+	4	-	-	-	-	0
3386	2017	Zhejiang	4	KUT	+	-	not tested	not tested	+	+	-	-	-	+	+	+	+	4	+	+	+	+	4	-	-	-	-	0
3387	2017	Zhejiang	4	KUT	+	-	not tested	not tested	+	+	-	-	-	+	+	+	+	4	+	+	+	+	4	-	-	-	-	0
3107	2017	Zhejiang	4	KUT	+	-	not tested	not tested	+	+	-	-	-	+	+	+	+	4	+	+	+	+	4	-	-	-	-	0
3108	2017	Zhejiang	4	KUT	+	-	not tested	not tested	+	+	-	-	-	+	+	+	+	4	+	+	+	+	4	-	-	-	-	0
3118	2017	Zhejiang	4	KUT	+	-	not tested	not tested	+	+	-	-	-	+	+	+	+	4	+	+	+	+	4	-	-	-	-	0
3119	2017	Zhejiang	4	KUT	+	-	not tested	not tested	+	+	-	-	-	+	+	+	+	4	+	+	+	+	4	-	-	-	-	0
872	2017	Zhejiang	4	KUT	+	-	not tested	not tested	+	+	-	-	-	+	+	+	+	4	+	+	+	+	4	-	-	-	-	0
885	2017	Zhejiang	4	KUT	+	-	not tested	not tested	+	+	-	-	-	+	+	+	+	4	+	+	+	+	4	-	-	-	-	0
895	2017	Zhejiang	4	KUT	+	-	not tested	not tested	+	+	-	-	-	+	+	+	+	4	+	+	+	+	4	-	-	-	-	0
907	2017	Zhejiang	4	KUT	+	-	not tested	not tested	+	+	-	-	-	+	+	+	+	4	+	+	+	+	4	-	+	-	+	2
1289	2017	Zhejiang	4	KUT	+	-	not tested	not tested	+	+	-	-	-	+	+	+	+	4	+	+	+	+	4	-	-	-	-	0
2025	2017	Zhejiang	4	KUT	+	-	not tested	not tested	+	+	-	-	-	+	+	+	+	4	+	+	+	+	4	-	-	-	-	0
2027	2017	Zhejiang	4	KUT	+	-	not tested	not tested	+	+	-	-	-	+	+	+	+	4	+	+	+	+	4	-	-	-	-	0
2064	2017	Zhejiang	4	KUT	+	-	not tested	not tested	+	+	-	-	-	+	+	+	+	4	+	+	+	+	4	-	-	-	-	0
2072	2017	Zhejiang	4	KUT	+	-	not tested	not tested	+	+	-	-	-	+	+	+	+	4	+	+	+	+	4	-	-	-	-	0
2096	2017	Zhejiang	4	KUT	+	-	not tested	not tested	+	+	-	-	-	+	+	+	+	4	+	+	+	+	4	-	-	-	-	0
2101	2017	Zhejiang	4	KUT	+	-	not tested	not tested	+	+	-	-	-	+	+	+	+	4	+	+	+	+	4	-	-	-	-	0
2103	2017	Zhejiang	4	KUT	+	-	not tested	not tested	+	+	-	-	-	+	+	+	+	4	+	+	+	+	4	-	-	-	-	0
2110	2017	Zhejiang	4	KUT	+	-	not tested	not tested	+	+	-	-	-	+	+	+	+	4	+	+	+	+	4	-	-	-	-	0
2116	2017	Zhejiang	4	KUT	+	-	not tested	not tested	+	+	-	-	-	+	+	+	+	4	+	+	+	+	4	-	-	-	-	0
2124	2017	Zhejiang	4	KUT	+	-	not tested	not tested	+	+	-	-	-	+	+	+	+	4	+	+	+	+	4	-	-	-	-	0
2126	2017	Zhejiang	4	KUT	+	-	not tested	not tested	+	+	-	-	-	+	+	+	+	4	+	+	+	+	4	-	-	-	-	0
2352	2017	Zhejiang	4	KUT	+	-	not tested	not tested	+	+	-	-	-	+	+	+	+	4	+	+	+	+	4	-	-	-	-	0
2354	2017	Zhejiang	4	KUT	+	-	not tested	not tested	+	+	-	-	-	+	+	+	+	4	+	+	+	+	4	-	-	-	-	0
2363	2017	Zhejiang	4	KUT	+	-	not tested	not tested	+	+	-	-	-	+	+	+	+	4	+	+	+	+	4	-	-	-	-	0
2365	2017	Zhejiang	4	KUT	+	-	not tested	not tested	+	+	-	-	-	+	+	+	+	4	+	+	+	+	4	-	-	-	-	0
2366	2017	Zhejiang	4	KUT	+	-	not tested	not tested	+	+	-	-	-	+	+	+	+	4	+	+	+	+	4	-	-	-	-	0
2480	2017	Zhejiang	4	KUT	+	-	not tested	not tested	+	+	-	-	-	+	+	+	+	4	+	+	+	+	4	-	-	-	-	0
2497	2017	Zhejiang	4	KUT	+	-	not tested	not tested	+	+	-	-	-	+	+	+	+	4	+	+	+	+	4	-	-	-	-	0
2505	2017	Zhejiang	4	KUT	+	-	not tested	not tested	+	+	-	-	-	+	+	+	+	4	+	+	+	+	4	-	-	-	-	0
2508	2017	Zhejiang	4	KUT	+	-	not tested	not tested	+	+	-	-	-	+	+	+	+	4	+	+	+	+	4	-	-	-	-	0
2510	2017	Zhejiang	4	KUT	+	-	not tested	not tested	+	+	-	-	-	+	+	+	+	4	+	+	+	+	4	-	-	-	-	0
2511	2017	Zhejiang	4	KUT	+	-	not tested	not tested	+	+	-	-	-	+	+	+	+	4	+	+	+	+	4	-	-	-	-	0
2514	2017	Zhejiang	4	KUT	+	-	not tested	not tested	+	+	-	-	-	+	+	+	+	4	+	+	+	+	4	-	-	-	-	0
2515	2017	Zhejiang	4	KUT	+	-	not tested	not tested	+	+	-	-	-	+	+	+	+	4	+	+	+	+	4	-	-	-	-	0
2519	2017	Zhejiang	4	KUT	+	-	not tested	not tested	+	+	-	-	-	+	+	+	+	4	+	+	+	+	4	-	-	-	-	0
2520	2017	Zhejiang	4	KUT	+	-	not tested	not tested	+	+	-	-	-	+	+	+	+	4	+	+	+	+	4	-	-	-	-	0
2523	2017	Zhejiang	4	KUT	+	-	not tested	not tested	+	+	-	-	-	+	+	+	+	4	+	+	+	+	4	-	-	-	-	0
2526	2017	Zhejiang	4	KUT	+	-	not tested	not tested	+	+	-	-	-	+	+	+	+	4	+	+	+	+	4	-	-	-	-	0
2527	2017	Zhejiang	4	KUT	+	-	not tested	not tested	+	+	-	-	-	+	+	+	+	4	+	+	+	+	4	-	-	-	-	0
2530	2017	Zhejiang	4	KUT	+	-	not tested	not tested	+	+	-	-	-	+	+	+	+	4	+	+	+	+	4	-	-	-	-	0
2532	2017	Zhejiang	4	KUT	+	-	not tested	not tested	+	+	-	-	-	+	+	+	+	4	+	+	+	+	4	-	-	-	-	0
2533	2017	Zhejiang	4	KUT	+	-	not tested	not tested	+	+	-	-	-	+	+	+	+	4	+	+	+	+	4	-	-	-	-	0
2535	2017	Zhejiang	4	KUT	+	-	not tested	not tested	+	+	-	-	-	+	+	+	+	4	+	+	+	+	4	-	-	-	-	0
2537	2017	Zhejiang	4	KUT	+	-	not tested	not tested	+	+	-	-	-	+	+	+	+	4	+	+	+	+	4	-	-	-	-	0
2539	2017	Zhejiang	4	KUT	+	-	not tested	not tested	+	+	-	-	-	+	+	+	+	4	+	+	+	+	4	-	-	-	-	0
2540	2017	Zhejiang	4	KUT	+	-	not tested	not tested	+	+	-	-	-	+	+	+	+	4	+	+	+	+	4	-	-	-	-	0
2543	2017	Zhejiang	4	KUT	+	-	not tested	not tested	+	+	-	-	-	+	+	+	+	4	+	+	+	+	4	-	-	-	-	0
2544	2017	Zhejiang	4	KUT	+	-	not tested	not tested	+	+	-	-	-	+	+	+	+	4	+	+	+	+	4	-	-	-	-	0
2549	2017	Zhejiang	4	KUT	+	-	not tested	not tested	+	+	-	-	-	+	+	+	+	4	+	+	+	+	4	-	-	-	-	0
2550	2017	Zhejiang	4	KUT	+	-	not tested	not tested	+	+	-	-	-	+	+	+	+	4	+	+	+	+	4	-	-	-	-	0
2552	2017	Zhejiang	4	KUT	+	-	not tested	not tested	+	+	-	-	-	+	+	+	+	4	+	+	+	+	4	-	-	-	-	0
2554	2017	Zhejiang	4	KUT	+	-	not tested	not tested	+	+	-	-	-	+	+	+	+	4	+	+	+	+	4	-	-	-	-	0
2555	2017	Zhejiang	4	KUT	+	-	not tested	not tested	+	+	-	-	-	+	+	+	+	4	+	+	+	+	4	-	-	-	-	0
2558	2017	Zhejiang	4	KUT	+	-	not tested	not tested	+	+	-	-	-	+	+	+	+	4	+	+	+	+	4	-	-	-	-	0
2560	2017	Zhejiang	4	KUT	+	-	not tested	not tested	+	+	-	-	-	+	+	+	+	4	+	+	+	+	4	-	-	-	-	0
2568	2017	Zhejiang	4	KUT	+	-	not tested	not tested	+	+	-	-	-	+	+	+	+	4	+	+	+	+	4	-	-	-	-	0
2569	2017	Zhejiang	4	KUT	+	-	not tested	not tested	+	+	-	-	-	+	+	+	+	4	+	+	+	+	4	-	-	-	-	0
2572	2017	Zhejiang	4	KUT	+	-	not tested	not tested	+	+	-	-	-	+	+	+	+	4	+	+	+	+	4	-	-	-	-	0
2573	2017	Zhejiang	4	KUT	+	-	not tested	not tested	+	+	-	-	-	+	+	+	+	4	+	+	+	+	4	-	-	-	-	0
2577	2017	Zhejiang	4	KUT	+	-	not tested	not tested	+	+	-	-	-	+	+	+	+	4	+	+	+	+	4	-	-	-	-	0
2578	2017	Zhejiang	4	KUT	+	-	not tested	not tested	+	+	-	-	-	+	+	+	+	4	+	+	+	+	4	-	-	-	-	0
2580	2017	Zhejiang	4	KUT	+	-	not tested	not tested	+	+	-	-	-	+	+	+	+	4	+	+	+	+	4	-	-	-	-	0
2583	2017	Zhejiang	4	KUT	+	-	not tested	not tested	+	+	-	-	-	+	+	+	+	4	+	+	+	+	4	-	-	-	-	0
2584	2017	Zhejiang	4	KUT	+	-	not tested	not tested	+	+	-	-	-	+	+	+	+	4	+	+	+	+	4	-	-	-	-	0
2587	2017	Zhejiang	4	KUT	+	-	not tested	not tested	+	+	-	-	-	+	+	+	+	4	+	+	+	+	4	-	-	-	-	0
2592	2017	Zhejiang	4	KUT	+	-	not tested	not tested	+	+	-	-	-	+	+	+	+	4	+	+	+	+	4	-	-	-	-	0
2603	2017	Zhejiang	4	KUT	+	-	not tested	not tested	+	+	-	-	-	+	+	+	+	4	+	+	+	+	4	-	-	-	-	0
2606	2017	Zhejiang	4	KUT	+	-	not tested	not tested	+	+	-	-	-	+	+	+	+	4	+	+	+	+	4	-	-	-	-	0
2611	2017	Zhejiang	4	KUT	+	-	not tested	not tested	+	+	-	-	-	+	+	+	+	4	+	+	+	+	4	-	-	-	-	0
2614	2017	Zhejiang	4	KUT	+	-	not tested	not tested	+	+	-	-	-	+	+	+	+	4	+	+	+	+	4	-	-	-	-	0
2617	2017	Zhejiang	4	KUT	+	-	not tested	not tested	+	+	-	-	-	+	+	+	+	4	+	+	+	+	4	-	-	-	-	0
2620	2017	Zhejiang	4	KUT	+	-	not tested	not tested	+	+	-	-	-	+	+	+	+	4	+	+	+	+	4	-	-	-	-	0
2622	2017	Zhejiang	4	KUT	+	-	not tested	not tested	+	+	-	-	-	+	+	+	+	4	+	+	+	+	4	-	-	-	-	0
2623	2017	Zhejiang	4	KUT	+	-	not tested	not tested	+	+	-	-	-	+	+	+	+	4	+	+	+	+	4	-	-	-	-	0
2630	2017	Zhejiang	4	KUT	+	-	not tested	not tested	+	+	-	-	-	+	+	+	+	4	+	+	+	+	4	-	-	-	-	0
2631	2017	Zhejiang	4	KUT	+	-	not tested	not tested	+	+	-	-	-	+	+	+	+	4	+	+	+	+	4	-	-	-	-	0
2634	2017	Zhejiang	4	KUT	+	-	not tested	not tested	+	+	-	-	-	+	+	+	+	4	+	+	+	+	4	-	-	-	-	0
2635	2017	Zhejiang	4	KUT	+	-	not tested	not tested	+	+	-	-	-	+	+	+	+	4	+	+	+	+	4	-	-	-	-	0
2647	2017	Zhejiang	4	KUT	+	-	not tested	not tested	+	+	-	-	-	+	+	+	+	4	+	+	+	+	4	-	-	-	-	0
2676	2017	Zhejiang	4	KUT	+	-	not tested	not tested	+	+	-	-	-	+	+	+	+	4	+	+	+	+	4	-	-	-	-	0
2679	2017	Zhejiang	4	KUT	+	-	not tested	not tested	+	+	-	-	-	+	+	+	+	4	+	+	+	+	4	-	-	-	-	0
2688	2017	Zhejiang	4	KUT	+	-	not tested	not tested	+	+	-	-	-	+	+	+	+	4	+	+	+	+	4	-	-	-	-	0
2692	2017	Zhejiang	4	KUT	+	-	not tested	not tested	+	+	-	-	-	+	+	+	+	4	+	+	+	+	4	-	-	-	-	0
2693	2017	Zhejiang	4	KUT	+	-	not tested	not tested	+	+	-	-	-	+	+	+	+	4	+	+	+	+	4	-	-	-	-	0
2697	2017	Zhejiang	4	KUT	+	-	not tested	not tested	+	+	-	-	-	+	+	+	+	4	+	+	+	+	4	-	-	-	-	0
3060	2017	Zhejiang	4	KUT	+	-	not tested	not tested	+	+	-	-	-	+	-	+	+	3	+	+	+	+	4	-	-	-	-	0
3102	2017	Zhejiang	4	KUT	+	-	not tested	not tested	+	+	-	-	-	+	+	+	+	4	+	+	+	+	4	-	-	-	-	0
3111	2017	Zhejiang	4	KUT	+	-	not tested	not tested	+	+	-	-	-	+	+	+	+	4	+	+	+	+	4	-	-	-	-	0
3112	2017	Zhejiang	4	KUT	+	-	not tested	not tested	+	+	-	-	-	+	+	+	+	4	+	+	+	+	4	-	-	-	-	0
3115	2017	Zhejiang	4	KUT	+	-	not tested	not tested	+	+	-	-	-	+	+	+	+	4	+	+	+	+	4	-	-	-	-	0
3117	2017	Zhejiang	4	KUT	+	-	not tested	not tested	+	+	-	-	-	+	+	+	+	4	+	+	+	+	4	-	-	-	-	0
3394	2017	Zhejiang	4	KUT	+	-	not tested	not tested	+	+	-	-	-	+	+	+	+	4	+	+	+	+	4	-	-	-	-	0
3103	2017	Zhejiang	4	KUT	-	-	not tested	not tested	+	-	-	-	-	+	+	-	+	3	+	+	+	+	4	-	-	-	-	0
2491	2017	Zhejiang	4	KUT	-	-	not tested	not tested	+	+	-	-	-	+	+	+	+	4	+	+	+	+	4	-	-	-	-	0
2506	2017	Zhejiang	4	KUT	-	-	not tested	not tested	+	+	-	-	-	+	+	+	-	3	+	+	+	+	4	-	-	-	-	0
701	2016	Zhejiang	4	KUT	+	-	not tested	not tested	1	+	201	-	-	201	202	203	204	4	568	569	570	571	4	200	200	200	200	0
702	2016	Zhejiang	4	KUT	+	-	not tested	not tested	1	+	201	-	-	201	202	203	204	4	568	569	570	571	4	200	200	200	200	0
706	2016	Zhejiang	4	KUT	+	-	not tested	not tested	1	+	201	-	-	201	202	203	204	4	568	569	570	571	4	200	200	200	200	0
713	2016	Zhejiang	4	KUT	+	-	not tested	not tested	1	+	201	-	-	201	202	203	204	4	568	569	570	571	4	200	200	200	200	0
714	2016	Zhejiang	4	KUT	+	-	not tested	not tested	1	+	201	-	-	201	202	203	204	4	568	569	570	571	4	200	200	200	200	0
733	2016	Zhejiang	4	KUT	+	-	not tested	not tested	1	+	201	-	-	201	202	203	204	4	568	569	570	571	4	200	200	200	200	0
737	2016	Zhejiang	4	KUT	+	-	not tested	not tested	1	+	201	-	-	201	202	203	204	4	568	569	570	571	4	200	200	200	200	0
739	2016	Zhejiang	4	KUT	+	-	not tested	not tested	1	+	201	-	-	201	202	203	204	4	568	569	570	571	4	200	200	200	200	0
740	2016	Zhejiang	4	KUT	+	-	not tested	not tested	1	+	201	-	-	201	202	203	204	4	568	569	570	571	4	200	200	200	200	0
743	2016	Zhejiang	4	KUT	+	-	not tested	not tested	1	+	201	-	-	201	201	201	201	4	568	568	568	568	4	200	200	200	200	0
744	2016	Zhejiang	4	KUT	+	-	not tested	not tested	1	+	201	-	-	201	201	201	201	4	568	568	568	568	4	200	200	200	200	0
746	2016	Zhejiang	4	KUT	+	-	not tested	not tested	1	+	201	-	-	201	201	201	201	4	568	568	568	568	4	200	200	200	200	0
754	2016	Zhejiang	4	KUT	+	-	not tested	not tested	1	+	201	-	-	201	201	201	201	4	+	+	+	+	4	200	200	200	200	0
757	2016	Zhejiang	4	KUT	+	-	not tested	not tested	1	+	201	-	-	201	201	201	201	4	+	+	+	+	4	200	200	200	200	0
819	2016	Zhejiang	4	KUT	+	-	not tested	not tested	1	+	201	-	-	+	+	+	+	4	201	201	201	201	4	200	200	200	200	0
820	2016	Zhejiang	4	KUT	+	-	not tested	not tested	1	+	201	-	-	+	+	+	+	4	201	201	201	201	4	200	200	200	200	0
823	2016	Zhejiang	4	KUT	+	-	not tested	not tested	1	+	201	-	-	+	+	+	+	4	201	201	201	201	4	200	200	200	200	0
748	2016	Zhejiang	4	KUT	-	-	not tested	not tested	1	+	201	-	-	201	201	201	201	4	+	+	+	+	4	200	200	200	200	0
813	2016	Zhejiang	4	KUT	-	-	not tested	not tested	1	+	201	-	-	+	+	+	+	4	201	201	201	201	4	200	200	200	200	0
687	2016	Zhejiang	4	KUT	+	-	not tested	not tested	1	188	188	188	-	188	189	190	191	4	555	556	557	558	4	187	188	189	190	0
685	2016	Zhejiang	4	KUT	+	-	not tested	not tested	1	186	186	186	-	186	-	188	-	2	553	554	555	556	4	185	186	187	188	0
825	2016	Zhejiang	4	KUT	+	-	not tested	not tested	1	+	201	201	201	+	+	+	+	4	201	201	201	201	4	200	200	200	200	0
826	2016	Zhejiang	4	KUT	+	-	not tested	not tested	1	+	201	201	201	+	+	+	+	4	201	201	201	201	4	200	200	200	200	0
829	2016	Zhejiang	4	KUT	+	-	not tested	not tested	1	+	201	201	201	+	+	+	+	4	201	201	201	201	4	200	200	200	200	0
834	2016	Zhejiang	4	KUT	+	-	not tested	not tested	1	+	201	201	201	+	+	+	+	4	201	201	201	201	4	200	200	200	200	0
835	2016	Zhejiang	4	KUT	+	-	not tested	not tested	1	+	201	201	201	+	+	+	+	4	201	201	201	201	4	200	200	200	200	0
837	2016	Zhejiang	4	KUT	+	-	not tested	not tested	1	+	201	201	201	+	+	+	+	4	201	201	201	201	4	200	200	200	200	0
123	2013	Zhejiang	4	KUT	-	-	not tested	not tested	1	1	1	1	1	1	1	1	1	3	3	4	5	6	4	1	1	1	1	0
3388	2017	Zhejiang	4	KUT	+	-	not tested	not tested	1	1	1	1	1	1	1	1	1	4	103	104	105	106	4	1	1	1	1	0
3392	2017	Zhejiang	4	KUT	+	-	not tested	not tested	1	1	1	1	1	1	1	1	1	4	134	135	136	137	4	1	1	1	1	0
3393	2017	Zhejiang	4	KUT	+	-	not tested	not tested	1	1	1	1	1	1	1	1	1	4	367	368	369	370	4	1	1	1	1	0
3395	2017	Zhejiang	4	KUT	+	-	not tested	not tested	1	1	1	1	1	1	2	3	4	4	368	369	370	371	4	1	1	1	1	0
231	2016	Zhejiang	4	KUT	+	-	not tested	not tested	1	1	1	1	1	1	1	1	1	4	103	104	105	106	4	1	1	1	1	0
262	2016	Zhejiang	4	KUT	+	-	not tested	not tested	1	1	1	1	1	1	1	1	1	4	134	135	136	137	4	1	1	1	1	0
499	2016	Zhejiang	4	KUT	+	-	not tested	not tested	1	1	1	1	1	1	1	1	1	4	367	368	369	370	4	1	1	1	1	0
500	2016	Zhejiang	4	KUT	+	-	not tested	not tested	1	1	1	1	1	1	2	3	4	4	368	369	370	371	4	1	1	1	1	0
367	2013	Zhejiang	4	KUT	-	-	not tested	not tested	1	1	1	1	1	1	-	-	1	2	235	236	237	238	4	1	1	1	1	0
160	2013	Zhejiang	4	KUT	-	-	not tested	not tested	1	1	1	1	1	1	1	1	1	4	40	41	42	43	4	1	1	1	1	0
* This number is the unique identifier for the strain.
** The word "recAin" means a large fragment inserted at recA gene. The numuber "recAin-1 and renAin-3" mean they have different inserted fragments at recA gene.
*** Because of a large fragment inserted at recA gene, no ST could be got.
